# Supplementary material for: Molecular profiles in amygdala relevant to the relief of chronic unpredicted mild stress-induced depression by periodic meeting confidantes
Source: Soc Cogn Affect Neurosci. 2025 May 23;20(1):nsaf054. doi: 10.1093/scan/nsaf054 (PMC12341916; doi:10.1093/scan/nsaf054)
Supplement: nsaf054_Supplementary_Data [file nsaf054_supplementary_data.zip]

Archive with 11 entries (11 files):
- scan-24-043-File022.xls
- scan-24-043-File012.docx
- scan-24-043-File013.docx
- scan-24-043-File014.docx
- scan-24-043-File015.docx
- scan-24-043-File016.docx
- scan-24-043-File017.docx
- scan-24-043-File018.xlsx
- scan-24-043-File019.xlsx
- scan-24-043-File020.xlsx
- scan-24-043-File021.xlsx
