# Supplementary material for: Molecular profiles in amygdala relevant to the relief of chronic unpredicted mild stress-induced depression by periodic meeting confidantes
Source: Soc Cogn Affect Neurosci. 2025 May 23;20(1):nsaf054. doi: 10.1093/scan/nsaf054 (PMC12341916; doi:10.1093/scan/nsaf054)
Supplement: nsaf054_Supplementary_Data [file nsaf054_supplementary_data.zip › scan-24-043-File022.xls]

## Sheet: Sheet1
miRNA id	log2FoldChange(Reward_RE_N/RE_N)	Up down regulation	GENE NAME	log2FoldChange(Reward_RE_N/RE_N)	Up down regulation
miR-196b-5p	-3.46947	DOWN	St18	0.792997	UP
miR-3067-5p	-1.07092	DOWN	Itgb4	0.689851	UP
miR-3082-5p	-1.13505	DOWN	Clspn	1.02874	UP
miR-3097-5p	-1.12551	DOWN	A330049N07Rik	0.780317	UP
miR-378d	-1.24296	DOWN	Ccbe1	0.720931	UP
miR-466f	-2.26302	DOWN	B230206H07Rik	0.937154	UP
miR-466h-5p	-1.43199	DOWN	Crlf1	1.16742	UP
miR-466h-5p	-1.43199	DOWN	St18	0.792997	UP
miR-669f-5p	-1.61033	DOWN	St18	0.792997	UP
miR-6928-3p	-1.18936	DOWN	St18	0.792997	UP
miR-6941-5p	-1.05443	DOWN	B230206H07Rik	0.937154	UP
miR-6941-5p	-1.05443	DOWN	Barhl1	0.777117	UP
miR-7008-3p	-1.23814	DOWN	St18	0.792997	UP
miR-7008-3p	-1.23814	DOWN	Clspn	1.02874	UP
miR-7016-5p	-1.8845	DOWN	Ccbe1	0.720931	UP
miR-7039-3p	-2.7914	DOWN	Il16	0.871019	UP
miR-7040-3p	-3.20643	DOWN	Fblim1	0.927474	UP
miR-7045-3p	-1.58494	DOWN	Fbxo32	0.689289	UP
miR-7045-3p	-1.58494	DOWN	B230206H07Rik	0.937154	UP
miR-7045-3p	-1.58494	DOWN	Adamtsl4	0.828095	UP
miR-7045-3p	-1.58494	DOWN	Gpr179	0.811061	UP
miR-7051-5p	-1.99998	DOWN	A230001M10Rik	0.84684	UP
miR-7051-5p	-1.99998	DOWN	Tspan18	0.78099	UP
miR-7055-5p	-1.27682	DOWN	A230001M10Rik	0.84684	UP
miR-7060-5p	-3.69186	DOWN	St18	0.792997	UP
miR-1199-5p	1.1155	UP	Mirt1	-0.996766	DOWN
miR-1199-5p	1.1155	UP	Fat4	-0.646328	DOWN
miR-1291	1.03303	UP	Fat4	-0.646328	DOWN
miR-143-5p	2.43742	UP	Pvrl1	-0.661508	DOWN
miR-143-5p	2.43742	UP	Zan	-0.727818	DOWN
miR-181b-1-3p	2.67492	UP	Zan	-0.727818	DOWN
miR-1964-3p	1.19729	UP	Atp2b4	-0.599626	DOWN
miR-3095-3p	1.04461	UP	Zan	-0.727818	DOWN
miR-3110-5p	5.02239	UP	Trabd2b	-1.14428	DOWN
miR-339-5p	1.76699	UP	Zan	-0.727818	DOWN
miR-339-5p	1.76699	UP	Fat4	-0.646328	DOWN
miR-341-5p	1.1155	UP	Zfp423	-0.725434	DOWN
miR-344-5p	1.92285	UP	Atp2b4	-0.599626	DOWN
miR-690	1.27596	UP	Car10	-0.786919	DOWN
miR-6973b-3p	1.81593	UP	Fibin	-0.72241	DOWN
miR-7062-5p	2.70046	UP	Atp2b4	-0.599626	DOWN
miR-7062-5p	2.70046	UP	Fat4	-0.646328	DOWN
miR-7085-5p	1.57493	UP	Atp2b4	-0.599626	DOWN
miR-7085-5p	1.57493	UP	Zan	-0.727818	DOWN
miR-7115-3p	1.55607	UP	Prokr2	-1.04733	DOWN
miR-96-5p	1.15397	UP	Zan	-0.727818	DOWN
