# Supplementary material for: Molecular profiles in amygdala relevant to the relief of chronic unpredicted mild stress-induced depression by periodic meeting confidantes
Source: Soc Cogn Affect Neurosci. 2025 May 23;20(1):nsaf054. doi: 10.1093/scan/nsaf054 (PMC12341916; doi:10.1093/scan/nsaf054)
Supplement: nsaf054_Supplementary_Data [file nsaf054_supplementary_data.zip › scan-24-043-File018.xlsx]

## Sheet: Control vs CUMS-susceptible
GeneID	Length	Control-Expression	CUMS-susceptible-Expression	log2FoldChange(CUMS-susceptible/Control)	Up/Down-Regulation	Pvalue	Symbol
57435	7397	351.587	60.9921	-2.52719	Down	5.79e-14	Plin4
53417	6916	241.196	68.2244	-1.82185	Down	5.81e-12	Hif3a
72287	1559	133.48	41.8802	-1.67229	Down	0.000217649	Plekhf1
67304	1154	27.7794	9.42735	-1.55909	Down	0.000221329	3110070M22Rik
71878	2280	53.3921	19.0847	-1.48421	Down	0.00155667	Fam83d
71760	2704	489.218	175.478	-1.47919	Down	6.77e-05	Etnppl
240879	1053	8.71292	3.1415	-1.4717	Down	0.00178125	Mettl11b
69671	950	12.3544	4.52145	-1.45017	Down	0.00182896	Tmem52
102637797	1354	21.1675	7.7764	-1.44468	Down	0.00177407	A330015K06Rik
22436	4623	143.251	53.4963	-1.42104	Down	8.78e-06	Xdh
55990	3336	32.3127	12.2539	-1.39886	Down	0.00294269	Fmo2
278795	2302	1102.12	428.241	-1.36378	Down	1.14e-06	Lrrc10b
15930	1506	26.8261	10.4311	-1.36274	Down	0.00146868	Ido1
231290	2164	164.083	64.0359	-1.35747	Down	0.00209148	Slc10a4
242037	7005	114.092	45.6807	-1.32055	Down	0.000619405	Ankub1
227485	3986	181.212	73.0893	-1.30995	Down	0.000301902	Cdh19
54612	1900	143.085	58.1397	-1.29928	Down	0.000100054	Sfrp5
70574	5195	310.523	126.713	-1.29314	Down	0.000713675	Cpm
20508	2414	88.8522	36.3317	-1.29018	Down	0.00612724	Slc18a3
244859	7913	73.4805	30.4281	-1.27196	Down	0.0013691	Ankk1
107993	1570	110.302	45.8499	-1.26647	Down	0.000926875	Bfsp2
56838	3753	48.1723	20.162	-1.25656	Down	0.00138701	Ccl28
633640	3791	768.642	322.356	-1.25366	Down	4.15e-11	Gm7120
278672	2028	4.66196	1.95536	-1.2535	Down	0.00473275	Duxbl1
100043102	2588	18.1968	7.63624	-1.25275	Down	0.00739283	4632428C04Rik
246707	3910	123.21	51.7812	-1.25062	Down	0.00386859	Emilin2
14709	1288	32.6206	13.9143	-1.22921	Down	0.0056331	Gng8
109620	9592	117.719	50.3248	-1.226	Down	0.000262624	Dsp
18211	2606	85.1393	36.4662	-1.22327	Down	0.00912098	Ntrk1
399548	4244	1975.32	853.145	-1.21122	Down	0.00872076	Scn4b
21828	3202	143.291	62.0573	-1.20728	Down	0.00450615	Thbs4
16392	2526	81.1292	35.1998	-1.20465	Down	0.00555233	Isl1
16875	1990	86.496	37.6457	-1.20015	Down	0.00959482	Lhx8
627191	2499	708.165	309.345	-1.19487	Down	0.000143254	Syndig1l
629147	1570	63.4395	27.778	-1.19144	Down	0.00570554	Ctxn3
20305	1436	16.1106	7.06241	-1.18978	Down	0.00614668	Ccl6
21955	1154	29.6619	13.0187	-1.18803	Down	0.0116061	Tnnt1
20393	2722	2501.48	1100.57	-1.18453	Down	0.0108129	Sgk1
66770	1629	14.1699	6.24501	-1.18205	Down	0.009077	4933429O19Rik
75677	994	12.7397	5.62707	-1.17887	Down	0.011516	Cldn22
258463	2987	27.6362	12.2156	-1.17784	Down	0.00879896	Olfr1393
12504	3095	136.745	61.656	-1.14917	Down	0.00586869	Cd4
21930	1601	141.499	64.0207	-1.14418	Down	0.0061961	Tnfaip6
243369	6763	189.597	86.0198	-1.14019	Down	0.00164065	Sspo
170952	4087	274.303	125.245	-1.13101	Down	0.0044316	Prima1
19293	904	632.438	290.005	-1.12485	Down	0.0117152	Pvalb
13489	2108	674.675	309.477	-1.12436	Down	5.82e-05	Drd2
108043	4647	13.7265	6.31514	-1.12008	Down	0.0150567	Chrnb3
20308	3008	18.6783	8.61354	-1.11668	Down	0.0100482	Ccl9
216227	4452	122.197	56.449	-1.11419	Down	8.46e-05	Slc17a8
269016	4784	141.927	65.5834	-1.11375	Down	3.49e-05	Sh3rf2
22445	1694	21.3702	9.88207	-1.11271	Down	0.0158643	Xlr3a
14573	4477	36.2362	16.7619	-1.11225	Down	0.00145123	Gdnf
20980	4449	703.541	326.356	-1.10819	Down	0.0185479	Syt2
14605	1943	1418.94	663.563	-1.09651	Down	7.08e-05	Tsc22d3
382105	13436	105.892	49.6889	-1.0916	Down	0.00104267	Fbxw15
319903	2383	49.6618	23.3378	-1.08947	Down	0.0108062	9630013A20Rik
104086	2361	110.522	51.9808	-1.08828	Down	0.0125096	Cyp27a1
100039139	2909	12.1331	5.7171	-1.0856	Down	0.0176778	Ccdc152
218865	5450	248.236	117.153	-1.08333	Down	2.18e-05	Chdh
11540	2572	1411.12	666.797	-1.08152	Down	7.62e-11	Adora2a
23831	1628	295.881	140.03	-1.07928	Down	0.00257844	Car14
353169	3762	386.573	183.806	-1.07256	Down	2.47e-05	Slc2a12
20132	1407	12.8627	6.14978	-1.06459	Down	0.0224119	Rrh
74090	3500	88.7103	42.4273	-1.06411	Down	0.000148548	Paqr5
75739	4991	135.223	65.2224	-1.0519	Down	0.000296552	Mpp7
21416	3868	107.463	51.9197	-1.04949	Down	0.0160414	Tcf7l2
64378	3551	3164.26	1532.32	-1.04615	Down	3.65e-09	Gpr88
68743	5421	979.037	474.667	-1.04445	Down	0.0229179	Anln
329064	3831	31.4144	15.2871	-1.03911	Down	0.0269787	Pkd2l1
212073	9702	131.783	64.2314	-1.03681	Down	0.00529059	Syne3
97031	2821	550.463	268.442	-1.03603	Down	0.00130274	Tprn
76487	2320	149.952	73.1312	-1.03595	Down	1.19e-05	Ppp1r3g
21823	1913	83.7221	40.983	-1.03058	Down	0.0260423	Th
242546	2022	55.7362	27.304	-1.0295	Down	0.0267541	Cyp2j12
100503044	798	10.8827	5.3399	-1.02716	Down	0.0286089	A730020M07Rik
21743	1023	33.7057	16.6537	-1.01715	Down	0.00995128	Inmt
78365	9441	25.148	12.4595	-1.0132	Down	0.0200019	Lhx1os
71007	2923	83.4115	41.503	-1.00703	Down	0.0147547	D7Ertd443e
20971	2460	943.632	471.235	-1.00178	Down	4.11e-08	Sdc4
56173	1475	21.9496	10.9665	-1.00109	Down	0.0320857	Cldn14
18431	3120	81.4388	40.7122	-1.00025	Down	0.00295527	Oca2
230099	1959	17.3478	8.68432	-0.998267	Down	0.0255414	Car9
16161	3325	27.2264	13.673	-0.993675	Down	0.0297197	Il12rb1
100503337	664	5.11134	2.56953	-0.992198	Down	0.0223703	Gm9895
16334	473	6.81153	3.42636	-0.991303	Down	0.0353606	Ins2
94045	2293	33.3455	16.7856	-0.990269	Down	0.0345592	P2rx5
18606	3276	23444.9	11827.5	-0.987127	Down	1.42e-08	Enpp2
14618	1599	254.21	128.474	-0.984543	Down	0.0162616	Gjb1
18417	1872	3366.84	1702.52	-0.983723	Down	0.033872	Cldn11
327768	6084	78.8286	39.9759	-0.979587	Down	0.0356012	A330049N07Rik
233752	2339	110.619	56.2105	-0.976689	Down	0.0169516	Insc
21869	2572	104.835	53.2844	-0.976334	Down	0.00887593	Nkx2-1
19049	2015	7661.97	3897.57	-0.975141	Down	9.36e-07	Ppp1r1b
99686	2164	21.7405	11.0613	-0.97486	Down	0.0384684	AI606473
12647	3995	167.588	85.527	-0.970463	Down	0.0367645	Chat
214112	3295	84.3075	43.0687	-0.969022	Down	0.0182266	Nipal4
378435	1080	17.5359	8.98088	-0.96538	Down	0.0244746	Mafa
230678	2156	184.6	94.586	-0.964707	Down	0.0192637	Tmem125
269633	1805	146.369	75.0045	-0.964563	Down	0.00217469	Wdr86
69847	4148	142.214	72.8981	-0.964107	Down	0.0011338	Wnk4
52428	3439	189.931	97.4994	-0.96201	Down	0.000230053	Rhpn2
69812	1292	36.2079	18.5887	-0.961883	Down	0.0173017	Abhd11os
77767	3550	1095.17	563.024	-0.959889	Down	0.0308726	Ermn
140476	5757	17.3573	8.92744	-0.959222	Down	0.031184	Strc
243911	3091	176.918	91.0727	-0.957991	Down	2.05e-06	Kirrel2
70807	2513	399.445	205.879	-0.956203	Down	0.0363283	Arrdc2
93732	2573	17.3489	8.94238	-0.956113	Down	0.0324251	Acox2
18188	1023	82.0259	42.3164	-0.95486	Down	0.0151635	Nrtn
263406	6940	711.914	367.658	-0.953338	Down	0.00458815	Plekhg3
320485	1703	10.2397	5.29582	-0.951252	Down	0.0421651	B230312C02Rik
74134	2621	104.188	53.9049	-0.950701	Down	0.0103475	Cyp2s1
213391	6370	196.161	101.491	-0.950686	Down	0.0162516	Rassf4
13113	2955	18.0962	9.38546	-0.947188	Down	0.0414831	Cyp3a13
74770	1901	109.478	56.8492	-0.945427	Down	0.0172364	Hhatl
66733	3822	136.964	71.2389	-0.943063	Down	0.0446388	Kcng4
211623	484	3.74396	1.94896	-0.941858	Down	0.0229245	Plac9a
15245	9094	234.976	122.574	-0.938865	Down	0.00794117	Hhip
74646	3089	240.828	125.729	-0.937689	Down	0.00448125	Spsb1
17313	614	135.464	70.7815	-0.936466	Down	0.000122031	Mgp
12585	2525	456.747	239.036	-0.934167	Down	0.000573121	Cdr2
235435	2187	6.26298	3.28567	-0.930659	Down	0.0426953	Lctl
11668	2485	734.318	386.067	-0.927554	Down	0.0440156	Aldh1a1
18424	2277	199.758	105.047	-0.927221	Down	5.99e-05	Otx2
108096	2572	24.541	12.9132	-0.926352	Down	0.0315669	Slco1a5
17318	4264	230.47	121.326	-0.925694	Down	0.0201783	Mid1
58223	3278	9.5593	5.0367	-0.924426	Down	0.0497052	Mmp19
70358	1216	88.9342	46.8626	-0.924302	Down	0.00424237	Steap1
68713	702	21.7085	11.474	-0.919887	Down	0.0283272	Ifitm1
56212	1264	434.585	229.816	-0.919159	Down	0.00973487	Rhog
277744	922	22.9356	12.1423	-0.917543	Down	0.0200035	Gm694
216033	3609	31.654	16.7633	-0.917077	Down	0.0454926	Ctnna3
15959	1998	138.832	73.6968	-0.913663	Down	0.0163607	Ifit3
232943	1820	58.9632	31.3432	-0.911661	Down	0.00217392	Klc3
320981	2848	133.842	71.164	-0.911308	Down	0.0366495	Enpp6
242735	2327	29.3081	15.5838	-0.911254	Down	0.0421879	Lrrc38
11440	2921	16.203	8.62569	-0.909547	Down	0.0367467	Chrna6
14067	7433	729.074	388.514	-0.908097	Down	3.26e-05	F5
226101	7094	216.71	115.633	-0.906209	Down	0.000197921	Myof
20321	2508	20.9201	11.169	-0.905396	Down	0.0411487	Frrs1
67203	2258	511.309	273.172	-0.904385	Down	0.00406102	Nde1
22771	3350	276.25	147.741	-0.902908	Down	0.00780887	Zic1
213439	4955	4.98075	2.66686	-0.901223	Down	0.0334888	Gpr174
20496	6870	2655.12	1423.85	-0.898979	Down	0.000583724	Slc12a2
140741	2504	250.104	134.272	-0.897374	Down	0.0135104	Gpr6
20317	1497	101.366	54.5121	-0.894926	Down	0.0354172	Serpinf1
100039706	4075	3.86634	2.08313	-0.892216	Down	0.0468209	Gm2381
218121	2817	91.7519	49.4754	-0.891028	Down	0.0170292	Mboat1
19739	6945	2752.35	1490.32	-0.885036	Down	8.35e-05	Rgs9
244416	4253	56.7815	30.7569	-0.884509	Down	0.00357587	Ppp1r3b
12955	962	1501.7	813.608	-0.884194	Down	0.00303304	Cryab
20446	2033	136.789	74.1275	-0.883873	Down	0.000287395	St6galnac2
19132	1769	21.3855	11.5907	-0.883673	Down	0.046603	Prph
68810	2747	130.884	71.1365	-0.879624	Down	0.0319593	Nexn
13867	4020	247.608	134.783	-0.877423	Down	0.0264017	Erbb3
100038699	3219	57.0293	31.0677	-0.876289	Down	0.00381498	Gm10754
217721	3435	65.1568	35.5114	-0.875634	Down	0.00306032	Mfsd7c
319767	7174	53.0134	28.904	-0.875089	Down	0.0446275	Atp10b
74008	2849	648.107	353.397	-0.874942	Down	0.0091655	Arsg
13448	1821	36.2992	19.8034	-0.874191	Down	0.0180902	Dok1
12896	2366	155.011	84.8051	-0.870144	Down	0.00170904	Cpt2
15901	934	232.686	128.209	-0.859884	Down	0.000354394	Id1
209195	3743	1393.52	769.246	-0.857218	Down	0.000156502	Clic6
15223	2599	272.323	150.343	-0.857063	Down	0.00159477	Foxj1
380660	2160	33.5762	18.5469	-0.856262	Down	0.0258058	Acss3
71336	1003	29.6201	16.412	-0.851829	Down	0.019419	Rbks
18198	4687	48.1517	26.7076	-0.850336	Down	0.00988316	Musk
170442	2475	53.0878	29.5099	-0.847182	Down	0.0200742	Bbox1
71840	1532	38.1505	21.2176	-0.846439	Down	0.0229947	Tekt4
20525	2573	2023.61	1127.39	-0.843943	Down	6.43e-05	Slc2a1
66905	2167	378.836	211.447	-0.841281	Down	0.00544767	Plin3
259277	942	48.6644	27.1833	-0.840145	Down	0.0260322	Klk8
215748	3448	150.581	84.2603	-0.837615	Down	0.0070898	Cnksr3
12268	5712	738.843	413.533	-0.837266	Down	0.0120445	C4b
22004	2717	90.7935	50.8221	-0.837133	Down	0.0391331	Tpm2
14745	3361	452.341	253.234	-0.836941	Down	0.0215993	Lpar1
12738	3081	404.571	226.58	-0.836376	Down	0.000719191	Cldn2
791403	1732	17.1806	9.62367	-0.836125	Down	0.044799	Mhrt
18858	1821	263.286	147.586	-0.835071	Down	0.0398844	Pmp22
14275	1363	481.497	270.488	-0.831962	Down	0.00107705	Folr1
11688	3435	98.2494	55.2803	-0.829684	Down	0.0338624	Alox8
319776	3335	183.16	103.083	-0.829293	Down	0.00160865	Tmem72
229603	8019	1356.65	763.664	-0.829039	Down	0.00659224	Otud7b
234094	5873	1580.98	890.212	-0.828599	Down	0.0442352	Arhgef10
213019	1566	256.418	144.398	-0.828442	Down	0.0309616	Pdlim2
103140	1873	42.6367	24.0141	-0.828216	Down	0.0364514	Gstt3
53608	4333	87.7608	49.4764	-0.826837	Down	0.00572459	Map3k6
71785	2565	90.3068	50.9507	-0.825733	Down	0.00652168	Pdgfd
12494	3013	88.9245	50.2533	-0.823362	Down	0.0326536	Cd38
227753	2656	1723.82	974.832	-0.822384	Down	0.0475602	Gsn
16591	5124	2060.33	1170.38	-0.815902	Down	8.93e-05	Kl
20856	1793	42.3997	24.1112	-0.814353	Down	0.0218803	Stc2
18035	1592	352.826	201.036	-0.811502	Down	0.00241027	Nfkbia
68465	4092	1314.08	750.278	-0.808556	Down	0.00159039	Adipor2
19125	2317	531.889	303.937	-0.807353	Down	6.84e-07	Prodh
12869	383	25.9089	14.834	-0.80454	Down	0.0496991	Cox8b
243755	3426	386.657	221.457	-0.804028	Down	0.000177291	Slc13a4
102502	3597	226.002	129.711	-0.801035	Down	0.0247702	Pls1
11541	1844	107.718	61.8307	-0.800866	Down	0.000953269	Adora2b
76574	2166	401.199	231.76	-0.791689	Down	1.65e-05	Mfsd2a
50799	3130	97.9095	56.574	-0.79131	Down	0.0392871	Slc25a13
57265	3628	294.655	170.293	-0.791004	Down	0.0005276	Fzd2
107272	2174	2121.06	1230.33	-0.785747	Down	0.00335732	Psat1
259172	4285	316.55	184.034	-0.782458	Down	0.00093722	Mfrp
76477	2561	199.137	115.894	-0.780949	Down	0.00475077	Pcolce2
242721	5871	405.172	235.815	-0.780877	Down	5.54e-05	Klhdc7a
66425	1575	1843.31	1072.84	-0.780858	Down	0.000647799	Pcp4l1
66614	1778	585.187	340.683	-0.780466	Down	0.00867392	Gpatch4
623230	2474	99.3564	57.9358	-0.778157	Down	0.0128602	Tmem200b
26381	5651	494.045	288.093	-0.77811	Down	0.0164589	Esrrg
619312	2648	2.07864	1.21341	-0.776567	Down	0.0492561	G730013B05Rik
17380	6068	242.088	141.449	-0.775246	Down	0.0213951	Mme
237504	2118	24.87	14.5453	-0.773859	Down	0.0381594	Rassf9
74559	5453	503.862	294.805	-0.773269	Down	0.00333736	Elovl7
269823	1784	48.0281	28.1199	-0.772285	Down	0.014892	Pon3
68859	3555	222.318	130.225	-0.771619	Down	0.00135217	Smim1
227120	6555	820.136	480.692	-0.770752	Down	0.0087979	Plcl1
69338	4500	331.49	194.374	-0.77013	Down	3.77e-06	1700003D09Rik
19416	1624	251.563	147.559	-0.769631	Down	0.00389537	Rasd1
74030	4755	489.103	287.263	-0.767767	Down	6.44e-05	Rin2
319179	2487	56.3699	33.1244	-0.767031	Down	0.0146131	Hist1h2be
100169	4583	239.073	141.081	-0.760929	Down	0.00625239	Phactr4
66277	2294	499.362	294.873	-0.75999	Down	0.000639992	Klf15
26360	3444	144.303	85.2521	-0.759299	Down	0.00459203	Angptl2
73472	1949	41.6938	24.6513	-0.758166	Down	0.0324057	Spata18
546336	3917	87.6566	51.9933	-0.753538	Down	0.0359925	Prrg1
16598	1849	195.674	116.246	-0.751262	Down	0.0156403	Klf2
235330	3630	95.9904	57.041	-0.750891	Down	0.004517	Ttc12
15229	2461	42.2858	25.1435	-0.749986	Down	0.0391124	Foxd1
16848	2379	387.892	230.78	-0.749134	Down	0.00330815	Lfng
241556	3773	315.709	187.854	-0.748981	Down	0.0183039	Tspan18
14461	3258	90.3074	53.7498	-0.748586	Down	0.029033	Gata2
21677	2115	51.2645	30.5414	-0.747193	Down	0.016749	Tead2
320924	5742	239.65	142.872	-0.746212	Down	0.0122398	Ccbe1
271813	3462	35.8957	21.4299	-0.744183	Down	0.0331474	Agbl2
80981	1397	337.634	201.71	-0.743175	Down	0.0474493	Arl4d
103743	1444	328.961	196.783	-0.741314	Down	0.00358362	Tmem98
69581	3367	838.291	501.662	-0.740734	Down	0.00167243	Rhou
20535	4267	1673.11	1001.89	-0.739806	Down	9.34e-05	Slc4a2
228852	6395	2652.95	1590.37	-0.738236	Down	0.00248819	Ppp1r16b
229357	3336	72.6598	43.6577	-0.73492	Down	0.0324114	Gpr149
224273	10993	252.891	151.995	-0.734492	Down	0.0230089	Crybg3
18519	4955	627.795	377.547	-0.733635	Down	0.00115726	Kat2b
76441	7330	2270.49	1365.64	-0.733425	Down	0.00190837	Daam2
223650	21627	30.5086	18.3847	-0.73071	Down	0.0480947	Eppk1
67731	6936	257.028	155.02	-0.72947	Down	0.0283877	Fbxo32
74023	3723	42.2486	25.4853	-0.729238	Down	0.0324135	Rd3
67760	5015	2154.23	1299.93	-0.728734	Down	0.000339063	Slc38a2
435145	1804	96.1616	58.0815	-0.727383	Down	0.0188533	Shisa8
74051	10012	529.276	319.767	-0.726998	Down	0.00471668	Steap2
23962	3136	58.6594	35.4639	-0.726012	Down	0.0448588	Oasl2
12837	5110	238.917	144.487	-0.725568	Down	0.00741652	Col8a1
213783	7378	367.083	222.284	-0.723699	Down	0.0333569	Plekhg1
13371	6432	651.615	394.709	-0.723232	Down	2.22e-07	Dio2
16554	8725	1407.22	852.503	-0.723073	Down	0.00947311	Kif13b
12521	1817	523.423	317.46	-0.7214	Down	0.0119943	Cd82
16493	3032	182.032	110.449	-0.720819	Down	0.00850041	Kcna5
67102	6095	279.224	169.566	-0.719578	Down	0.0296033	D16Ertd472e
224093	3098	254.468	154.536	-0.719534	Down	0.0171121	Fam43a
14623	2180	730.406	444.043	-0.718	Down	0.00120167	Gjb6
23984	7780	4033.43	2452.37	-0.717833	Down	0.00182675	Pde10a
18584	4057	452.056	274.882	-0.71769	Down	0.0312953	Pde8a
67457	3168	521.881	317.603	-0.716496	Down	0.0252432	Frmd8
17988	2909	2036.95	1240.42	-0.715589	Down	0.00798307	Ndrg1
12509	1749	297.187	181.048	-0.714998	Down	0.0237423	Cd59a
18753	2853	653.17	399.254	-0.710152	Down	0.0200083	Prkcd
16002	2635	1850.79	1132.56	-0.708552	Down	0.00101565	Igf2
80721	2974	56.7435	34.7437	-0.707701	Down	0.0271492	Slc19a3
278507	3392	80.3678	49.2109	-0.707639	Down	0.00775457	Wfikkn2
228608	1980	923.867	565.919	-0.707089	Down	0.000129075	Smox
74229	4438	2386.89	1462.27	-0.706926	Down	0.000117651	Paqr8
13842	4732	207.729	127.363	-0.705755	Down	0.0239369	Epha8
210789	6590	365.315	224.065	-0.705219	Down	0.013134	Tbc1d4
70152	1890	610.236	374.643	-0.703851	Down	4.85e-05	Mettl7a1
68420	3316	915.581	562.569	-0.702657	Down	0.00467415	Ankrd13a
18441	3854	213.087	130.977	-0.702125	Down	0.0251405	P2ry1
56338	2799	452.293	278.491	-0.699625	Down	0.00871197	Txnip
56356	1622	661.795	407.542	-0.699435	Down	0.039326	Gltp
100434	4202	1797.39	1107.18	-0.699012	Down	0.0120956	Slc44a1
71889	3964	219.223	135.074	-0.698654	Down	0.000904039	Epn3
14183	5003	939.923	579.17	-0.698555	Down	0.008842	Fgfr2
14366	3685	203.983	125.715	-0.69829	Down	0.00426696	Fzd4
225631	13407	68.0189	41.9261	-0.698087	Down	0.0326209	Onecut2
282663	1519	51.5915	31.811	-0.69761	Down	0.0284449	Serpinb1b
14388	4886	767.698	473.978	-0.69572	Down	0.0324749	Gab1
240690	5805	378.696	234.097	-0.693936	Down	0.035244	St18
52840	3793	2385.57	1475.47	-0.693159	Down	0.00952773	Dbndd2
75767	7362	97.1252	60.0813	-0.692928	Down	0.00299994	Rab11fip1
20912	2394	348.383	215.734	-0.691422	Down	0.0178994	Stxbp3
22724	3941	411.093	254.783	-0.690198	Down	0.00375663	Zbtb7b
239591	3986	83.4801	51.7682	-0.689368	Down	0.011244	Ttll8
240028	5181	222.035	137.713	-0.689122	Down	0.0352724	Lnpep
78896	888	495.195	307.246	-0.688603	Down	0.0160573	1500015O10Rik
94242	1954	199.042	123.53	-0.68821	Down	0.00754962	Tinagl1
338367	4880	369.038	229.559	-0.684905	Down	0.039489	Myo1d
20473	3946	510.705	317.834	-0.684217	Down	0.0143822	Six3
270190	4686	603.951	376.284	-0.68261	Down	0.0176238	Ephb1
100048534	5947	131.82	82.1333	-0.682526	Down	0.00282276	Cfap43
22320	786	170.951	106.71	-0.679888	Down	0.0113521	Vamp8
232156	5041	372.771	232.929	-0.678402	Down	0.00522735	Slc4a5
70599	5446	1442.41	901.947	-0.677365	Down	0.00434146	Ssfa2
17001	828	139.911	87.4896	-0.677325	Down	0.0114305	Ltc4s
17355	8353	375.194	234.63	-0.677248	Down	0.00020797	Aff1
17289	4095	618.191	387.382	-0.674295	Down	3.18e-06	Mertk
67451	2945	421.926	264.416	-0.67418	Down	0.000166514	Pkp2
100040591	3056	416.989	261.661	-0.672308	Down	0.0029844	Kcnj13
70417	7519	472.068	296.327	-0.671804	Down	0.0149724	Megf10
22228	1583	741.678	465.928	-0.670685	Down	0.00123627	Ucp2
11421	4424	1253.79	788.119	-0.669815	Down	0.0014714	Ace
14255	3664	133.053	83.654	-0.669496	Down	0.0410633	Flt3
382236	6434	109.352	68.7655	-0.669218	Down	0.017605	Brwd3
19126	3657	250.797	157.797	-0.668452	Down	0.00179557	Prom1
170755	5481	257.894	162.472	-0.666586	Down	0.000148461	Sgk3
235320	6804	963.021	606.724	-0.666526	Down	5.99e-06	Zbtb16
240752	8854	700.518	442.4	-0.663072	Down	0.0274655	Pik3c2b
63873	3235	293.924	185.973	-0.660349	Down	0.00783673	Trpv4
16180	4511	743.716	471.276	-0.658179	Down	0.00979217	Il1rap
14595	4297	137.13	86.9074	-0.65799	Down	0.0107187	B4galt1
224796	5870	116.903	74.1381	-0.657021	Down	0.0123444	Clic5
13616	3117	104.233	66.1093	-0.656884	Down	0.0270945	Edn3
69590	1016	116.821	74.1374	-0.656027	Down	0.0258464	Gpx8
320609	5370	1275.07	809.463	-0.655536	Down	0.00102241	Strip2
59079	6571	1491.17	948.516	-0.652704	Down	0.0155651	Erbb2ip
26563	5522	66.6091	42.3758	-0.652479	Down	0.0194248	Ror1
15903	964	501.415	319.14	-0.651818	Down	0.000984029	Id3
170460	2500	154.531	98.3886	-0.651336	Down	0.00202707	Stard5
77125	2534	805.162	512.802	-0.650877	Down	0.0298768	Il33
17748	583	1770.07	1127.78	-0.650322	Down	0.00427167	Mt1
14664	3400	1180.53	752.314	-0.650033	Down	0.0291097	Slc6a9
12161	2996	258.136	164.527	-0.649805	Down	0.0169402	Bmp6
214704	3651	92.9978	59.2807	-0.649633	Down	0.0110115	Iqub
235406	4564	213.624	136.195	-0.649395	Down	0.0225393	Snx33
232146	1768	183.185	116.803	-0.649227	Down	0.00268602	Eva1a
227612	3428	55.701	35.6271	-0.644729	Down	0.0298883	Tor4a
18755	3546	200.438	128.239	-0.644323	Down	0.0268209	Prkch
57274	2042	131.112	83.919	-0.643735	Down	0.0441276	Slc16a8
16177	4791	116.775	74.779	-0.643025	Down	0.00855517	Il1r1
66548	3444	60.5345	38.8317	-0.640522	Down	0.049966	Adamtsl5
18024	2475	267.39	171.623	-0.639704	Down	0.0164074	Nfe2l2
78829	1830	1203.32	772.371	-0.639651	Down	0.00500009	Tsc22d4
66395	15088	773.917	497.077	-0.638709	Down	0.0120718	Ahnak
18718	3471	1664.95	1070.05	-0.637798	Down	0.00368113	Pip4k2a
16499	2641	607.016	390.236	-0.637389	Down	0.0437039	Kcnab3
56213	2051	2591.74	1668.48	-0.635383	Down	3.44e-05	Htra1
20347	3657	209.644	135.084	-0.634082	Down	0.0059876	Sema3b
11977	8195	254.723	164.149	-0.633923	Down	0.00115251	Atp7a
19201	2804	222.583	143.539	-0.632901	Down	0.0430807	Pstpip2
235312	1905	725.257	468.281	-0.631116	Down	0.00213094	C1qtnf5
18805	4932	176.106	113.747	-0.630618	Down	0.0363412	Pld1
70652	2480	134.617	86.9845	-0.630029	Down	0.013691	Tmem144
19395	2686	616.294	398.718	-0.62825	Down	0.0290867	Rasgrp2
233315	5205	450.338	291.935	-0.62536	Down	0.00682632	Mtmr10
71093	2355	63.324	41.1059	-0.623409	Down	0.0397299	Atoh8
329941	4331	300.09	194.833	-0.623154	Down	0.0277878	Col8a2
70435	5546	3611.23	2344.68	-0.623096	Down	0.00515321	Inf2
76893	2123	1084.54	705.216	-0.620946	Down	0.0291324	Cers2
16847	5129	80.9338	52.6303	-0.62085	Down	0.0282975	Lepr
67338	4475	456.596	297.385	-0.618586	Down	0.0355428	Rffl
58809	1540	230.84	150.493	-0.61719	Down	0.000316202	Rnase4
16816	1370	253	164.996	-0.616711	Down	0.0470043	Lcat
71918	4375	1412.98	922.416	-0.615251	Down	0.0091707	Zcchc24
214345	3109	292.63	191.062	-0.615037	Down	0.0210717	Lrrc1
384061	2998	1114.99	729.701	-0.611651	Down	0.0130435	Fndc5
13924	6568	111.121	72.7454	-0.611207	Down	0.0303778	Ptprv
12815	6645	601.13	393.666	-0.610705	Down	0.0424414	Col11a2
11982	5477	292.438	191.581	-0.610171	Down	0.000160648	Atp10a
241159	5080	273.285	179.085	-0.609764	Down	0.0169994	Neu4
14184	4235	2473.14	1621.82	-0.608732	Down	0.000106508	Fgfr3
53320	4608	233.607	153.216	-0.608513	Down	0.0295424	Folh1
11988	7720	536.587	352.228	-0.607301	Down	0.0106923	Slc7a2
72776	4309	82.8123	54.435	-0.605311	Down	0.0348591	Sass6
74747	1685	982.581	646.02	-0.604998	Down	0.00781086	Ddit4
12527	1306	621.023	408.4	-0.604665	Down	0.00118965	Cd9
21425	2357	215.991	142.081	-0.604258	Down	0.0353829	Tfeb
72927	3103	1503.47	989.207	-0.603948	Down	0.00785841	Hepacam
26357	2814	258.45	170.387	-0.601067	Down	0.000413678	Abcg2
12737	3263	156.992	103.516	-0.60084	Down	0.0279743	Cldn1
106628	2313	137.421	90.6293	-0.600555	Down	0.00482595	Trip10
329910	5668	859.21	566.688	-0.600457	Down	0.000207815	Acot11
243362	5584	340.929	224.909	-0.600134	Down	0.00462834	Stard13
54601	3162	422.15	278.78	-0.598626	Down	0.00100366	Foxo4
229599	1395	164.976	109.037	-0.597436	Down	0.0294963	Ciart
210719	3201	95.7853	63.3241	-0.597049	Down	0.0171802	Mkx
12349	1807	3248.3	2148.44	-0.596394	Down	0.0103423	Car2
109270	2911	257.271	170.199	-0.596067	Down	0.00122374	Prr5
320078	3105	307.849	203.723	-0.595613	Down	0.0293331	Olfml2b
118449	5600	199.874	132.415	-0.594019	Down	0.0371916	Synpo2
17067	867	365.546	242.408	-0.592614	Down	0.00327987	Ly6c1
13488	3538	507.043	336.31	-0.592316	Down	0.00562942	Drd1
14431	960	257.815	171.049	-0.591926	Down	0.0462687	Gamt
100038570	848	98.2344	65.2138	-0.591052	Down	0.0202888	Gm11744
20361	3290	1580.5	1051.17	-0.588388	Down	0.00297041	Sema7a
236285	3920	124.552	82.8959	-0.587377	Down	0.019287	Lancl3
67075	4387	341.35	227.235	-0.587069	Down	0.0109342	Magt1
17342	4899	202.404	134.905	-0.585294	Down	0.0160583	Mitf
70481	2360	91.6231	137.435	0.584964	Up	0.0274373	Pnma1
11556	4115	46.7925	70.2408	0.586034	Up	0.0419575	Adrb3
268354	4325	655.025	984.163	0.587346	Up	0.000768788	Fam19a2
237213	2762	268.788	404.385	0.589261	Up	0.00612997	Glra2
13446	2637	666.161	1002.63	0.58984	Up	0.0441951	Doc2a
97086	2243	30.671	46.1691	0.590052	Up	0.0495808	Slc9b2
328906	4724	80.8188	122.345	0.598188	Up	0.0266469	Gm15328
18552	5830	171.73	260.226	0.599628	Up	0.0031568	Pcsk5
243931	5375	129.367	196.621	0.60395	Up	0.0197342	Tshz3
71584	2657	196.523	298.942	0.605166	Up	0.000558008	Gdpd2
14027	11206	198.506	302.633	0.60839	Up	0.00542865	Evpl
12831	8420	386.236	590.626	0.612761	Up	0.0245195	Col5a1
12822	5168	163.874	250.625	0.612947	Up	0.000502818	Col18a1
223604	1209	226.519	347.585	0.617732	Up	0.000518274	Kcnk9
18430	5096	350.495	539.352	0.621834	Up	0.00542434	Oxtr
12941	5206	124.994	192.788	0.625158	Up	0.007511	Pcdha5
244579	3586	185.119	285.75	0.626302	Up	0.0290963	Tox3
214253	2304	66.1416	102.114	0.626548	Up	0.00619398	Etnk2
18530	3936	1717.29	2651.93	0.626913	Up	0.00601156	Pcdh8
20319	2001	40.8284	63.1677	0.629614	Up	0.0423159	Sfrp2
100504601	3799	172.25	266.825	0.631387	Up	0.0379511	Gm16702
237759	6603	570.239	885.272	0.634554	Up	0.0280556	Col23a1
225266	4018	41.1109	63.8769	0.635774	Up	0.0183904	Klhl14
632687	5085	43.4778	67.6643	0.638117	Up	0.0188818	2022-03-10
21825	5864	73.6863	114.797	0.63962	Up	0.0109659	Thbs1
19041	6277	32.0473	49.9317	0.639754	Up	0.0496543	Ppl
69574	1316	171.432	268.383	0.64666	Up	0.0197054	Cmbl
78816	5063	105.253	164.821	0.647037	Up	0.0329987	Gmip
12832	6615	209.015	328.527	0.652407	Up	0.00694811	Col5a2
230777	2194	36.4563	57.3338	0.653218	Up	0.0387134	Hcrtr1
72605	3508	1109.68	1748.18	0.655711	Up	0.00322277	Car10
64075	3467	294.223	463.532	0.655759	Up	0.000174919	Smoc1
216725	5404	331.1	522.923	0.659333	Up	6.58e-05	Adamts2
319807	8539	562.084	889.435	0.662104	Up	0.00213005	Nwd2
330164	1838	31.0383	49.1692	0.663706	Up	0.0357926	C130026L21Rik
319207	3207	38.9214	61.803	0.667115	Up	0.0250263	Pgbd1
57249	4973	127.904	203.639	0.670948	Up	0.0402105	Gabrq
15114	3623	7886.39	12571.9	0.672767	Up	0.00184994	Hap1
271970	3690	40.9991	65.4624	0.675074	Up	0.0378534	Arsj
110304	1474	47.5617	75.9944	0.676094	Up	0.0169898	Glra3
68750	9553	2135.96	3414.86	0.676944	Up	2.61e-05	Rreb1
15370	2599	785.676	1262.43	0.684202	Up	0.00431146	Nr4a1
18548	2516	313.805	504.442	0.684822	Up	0.000906373	Pcsk1
210801	9203	794.439	1280.55	0.688758	Up	0.000137502	Unc5d
386753	2995	418.239	676.038	0.692778	Up	0.0221023	Dbpht2
237362	3406	80.7417	131.491	0.703575	Up	0.00335172	Npffr1
108058	5608	2450.02	3997.93	0.706463	Up	0.00933426	Camk2d
12937	5242	94.0719	153.684	0.708132	Up	0.00502278	Pcdha6
54485	3451	44.9178	73.6972	0.714322	Up	0.00658843	Dll4
244810	4325	435.35	715.108	0.715986	Up	0.012033	AW551984
22635	4504	40.9481	67.3602	0.718098	Up	0.020364	Zan
403174	2757	34.3442	56.6826	0.722839	Up	0.0272467	Msantd1
18125	10058	1616.83	2674.39	0.726048	Up	1.45e-06	Nos1
664837	2438	36.7093	60.9079	0.730484	Up	0.0133202	Gm7361
67405	1302	178.617	296.937	0.733288	Up	0.0137374	Nts
319545	4850	57.1559	95.8015	0.745148	Up	0.00243106	D430020J02Rik
102688	2162	20.4165	34.2213	0.745159	Up	0.0324133	AU023762
20605	3869	560.066	943.045	0.751731	Up	8.21e-05	Sstr1
68775	4979	119.902	201.999	0.752498	Up	0.00993349	Atp6v1c2
14281	2107	271.538	457.722	0.753318	Up	0.00800124	Fos
16891	3697	50.1142	84.6973	0.757099	Up	0.0366471	Lipg
22776	8328	340.507	577.528	0.762206	Up	0.00244393	Zim1
170676	6606	1007.75	1719.85	0.771146	Up	0.00427392	Peg10
217951	3761	134.813	230.53	0.774001	Up	5.24e-06	Tmem196
207819	4528	143.936	246.422	0.77571	Up	0.0218704	4930539E08Rik
73713	6607	94.9873	162.664	0.776085	Up	0.00154861	Rbm20
14343	2580	1.22986	2.10655	0.776385	Up	0.0489696	Fut1
545192	4712	1702.26	2916.72	0.776898	Up	0.0347706	Baiap3
320116	2263	90.8786	155.716	0.776905	Up	0.0105613	Fndc9
623781	3067	44.4582	76.997	0.792351	Up	0.00396705	Gm14137
387208	3150	123.019	213.663	0.796458	Up	0.0267312	Mir212
75718	7136	177.563	309.839	0.803189	Up	0.00118072	Vwa5b1
207259	4613	102.216	178.615	0.80523	Up	0.00501119	Zbtb7c
14395	2392	960.967	1686.69	0.811639	Up	8.44e-07	Gabra2
75404	3009	166.019	291.861	0.813935	Up	0.0136798	Arhgap36
17287	2937	1.32913	2.34074	0.81648	Up	0.0411814	Mep1a
235130	5946	106.461	188.111	0.821266	Up	0.000308632	Adamts15
14778	1517	145.987	259.518	0.829994	Up	0.00117918	Gpx3
22351	3317	96.0409	170.95	0.831855	Up	0.00880922	Vill
245424	5425	588.078	1048.12	0.833728	Up	0.0379858	Gpr101
114875	4185	73.6935	131.869	0.839499	Up	0.00964264	Plcz1
22029	3833	12.8944	23.2957	0.853319	Up	0.0485917	Traf1
69700	2601	19.3702	35.1609	0.860134	Up	0.0167181	Col22a1
16681	2629	70.6239	129.06	0.869816	Up	0.00672843	Krt2
71141	1119	29.2304	54.1054	0.888302	Up	0.00263332	4933407L21Rik
433466	1383	3.1668	5.8636	0.888761	Up	0.0394459	Jmjd7
77059	3062	6.98295	13.0273	0.899635	Up	0.0424682	4931408D14Rik
75590	2714	9.86402	18.463	0.904388	Up	0.0347328	Dusp9
329278	5825	7.63391	14.3356	0.909112	Up	0.0449148	Tnn
18442	3011	5.68024	10.6792	0.910786	Up	0.0464605	P2ry2
27220	850	60.9413	114.692	0.912276	Up	0.0194983	Cartpt
192199	1834	34.6604	65.2724	0.913183	Up	0.0339563	Rspo1
319480	4937	38.6754	73.0953	0.918362	Up	0.00123146	Itga11
21337	2258	3.34009	6.3362	0.92373	Up	0.049887	Tacr2
13654	2972	71.7768	136.217	0.924321	Up	0.0176815	Egr2
100503536	2946	9.36241	17.8431	0.930414	Up	0.0482083	Gm19757
621603	2161	43.2247	82.4755	0.932111	Up	0.0106021	Aldh3b2
16780	4016	36.0526	68.864	0.933649	Up	0.0049916	Lamb3
108153	5424	7.43408	14.2695	0.940705	Up	0.0326257	Adamts7
104080	1675	47.3982	91.0584	0.94196	Up	0.00110564	Nxph4
381072	5202	19.7023	37.8847	0.943254	Up	0.022758	Abca17
320696	3636	4.53806	8.78559	0.953062	Up	0.0424394	Ccdc158
22045	3933	169.624	328.409	0.953157	Up	0.000280085	Trhr
380787	710	16.5238	32.1743	0.961359	Up	0.0302603	A230065H16Rik
332309	1998	5.13718	10.0463	0.967609	Up	0.0352486	Grxcr2
574404	2773	22.2125	44.2802	0.99529	Up	0.00457139	Gm14685
213945	4230	23.2078	46.4013	0.999552	Up	0.00947473	Col28a1
434197	2705	12.1666	24.3503	1.00101	Up	0.0243533	Fam169b
16782	5182	77.0796	154.744	1.00546	Up	0.000941708	Lamc2
20271	8561	334.371	675.003	1.01344	Up	0.00122999	Scn5a
15013	1667	21.6645	43.958	1.02079	Up	0.0224893	H2-Q2
329252	6671	32.5557	66.0839	1.02139	Up	0.000964419	Lgr6
58992	1971	3.08276	6.26973	1.02418	Up	0.0280884	F12
110751	3098	12.5386	25.777	1.03971	Up	0.00737468	Adam33
226438	9114	84.7141	174.542	1.0429	Up	0.00782255	Igfn1
20464	7355	6.09915	12.6124	1.04816	Up	0.0246439	Sim1
229214	1879	39	82.0555	1.07313	Up	0.000732932	Qrfpr
21941	1575	10.051	22.252	1.14659	Up	0.00506912	Tnfrsf8
19051	1738	6.38237	14.2239	1.15615	Up	0.0099923	Ppp1r17
23850	8973	112.292	255.822	1.18789	Up	0.00362897	Pappa2
12374	7645	52.5428	122.505	1.22127	Up	2.58e-05	Casr
56437	1577	40.7398	95.0531	1.2223	Up	0.000734598	Rrad
276920	1353	35.5732	84.0497	1.24045	Up	0.00106152	Ccdc42
11656	1938	12.0939	28.581	1.24078	Up	0.00698308	Alas2
140919	4338	323.202	766.372	1.24561	Up	4.47e-16	Slc17a6
319764	4707	25.4428	61.5719	1.27502	Up	0.00103124	A730046J19Rik
12140	762	182.433	452.734	1.3113	Up	6.86e-15	Fabp7
14427	2871	16.4075	40.9449	1.31933	Up	9.96e-05	Galr1
17116	2793	20.6782	52.4959	1.34409	Up	8.77e-05	Mab21l1
268288	1975	6.0691	15.5624	1.35851	Up	0.00384529	Samd3
73191	2308	4.42493	13.2155	1.5785	Up	0.000795496	Fezf1
11516	3282	94.4348	284.986	1.5935	Up	3.94e-11	Adcyap1
104382	2329	11.9472	54.3507	2.18563	Up	1.47e-08	Barhl2

## Sheet: Control vs CUMS-resilience
GeneID	Length	Control-Expression	CUMS-resilience-Expression	log2FoldChange(CUMS-resilience/Control)	Up/Down-Regulation	Pvalue	Symbol
26558	2469	565.509	210.478	-1.42588	DOWN	0.000101414	Homer3
320924	5742	231.1	90.069	-1.35941	DOWN	0.000183646	Ccbe1
16170	5632	261.051	105.627	-1.30536	DOWN	0.000313244	Il16
12931	2012	77.9794	32.0078	-1.28467	DOWN	0.00275237	Crlf1
241556	3773	309.787	128.331	-1.27141	DOWN	0.000172487	Tspan18
20378	2920	296.114	126.618	-1.22566	DOWN	0.000703572	Frzb
57435	6901	352.335	153.864	-1.19529	DOWN	0.000175323	Plin4
16334	473	6.16288	2.78202	-1.14747	DOWN	0.00793733	Ins2
66733	3822	146.313	66.9901	-1.12704	DOWN	0.0101708	Kcng4
110308	2190	13.8259	6.33654	-1.12561	DOWN	0.00901492	Krt5
240879	1053	8.82022	4.07471	-1.11412	DOWN	0.0121593	Mettl11b
100503147	1610	64.6571	30.2645	-1.09518	DOWN	0.0105283	Gm13293
14709	1285	30.6358	14.3612	-1.09304	DOWN	0.0138132	Gng8
240690	5816	373.669	176.635	-1.08099	DOWN	0.00129051	St18
320078	3105	295.511	139.744	-1.08043	DOWN	0.00322671	Olfml2b
192650	699	272.528	129.508	-1.07337	DOWN	0.00117245	Cabp7
64074	2832	269.357	129.438	-1.05726	DOWN	0.00335368	Smoc2
384864	1122	39.1915	18.9102	-1.05137	DOWN	0.0113951	Gm1943
109620	8945	111.777	54.2118	-1.04395	DOWN	0.0115962	Dsp
74770	1957	108.57	54.3562	-0.99811	DOWN	0.0105844	Hhatl
75677	994	12.9408	6.48191	-0.997438	DOWN	0.0236058	Cldn22
242735	2327	28.7422	14.5702	-0.980145	DOWN	0.0238983	Lrrc38
246707	3910	122.693	62.2512	-0.978883	DOWN	0.0203376	Emilin2
54352	2421	12.7495	6.53042	-0.965194	DOWN	0.0271999	Irx5
226101	7107	212.791	109.589	-0.957327	DOWN	0.00288777	Myof
69772	1123	30.7346	15.8719	-0.953392	DOWN	0.0196323	Bdh2
12509	1750	292.034	150.868	-0.952854	DOWN	0.00584675	Cd59a
52829	1699	320.959	166.545	-0.946474	DOWN	0.000127464	Lurap1l
242546	2052	55.2499	28.673	-0.946278	DOWN	0.0324355	Cyp2j12
71878	2280	54.6391	28.4045	-0.943811	DOWN	0.0326903	Fam83d
100503496	1776	13.3688	6.9666	-0.940343	DOWN	0.0315983	LOC100503496
24059	4033	51.9772	27.1059	-0.939275	DOWN	0.0308154	Slco2a1
338364	3050	30.4914	15.9906	-0.931176	DOWN	0.0203119	Trim65
327768	4927	78.6138	41.2807	-0.929317	DOWN	0.0354722	A330049N07Rik
18185	2022	15.4712	8.12412	-0.929303	DOWN	0.0289404	Nrl
19293	904	628.573	330.741	-0.926376	DOWN	0.0319431	Pvalb
72293	3710	266.073	140.524	-0.921008	DOWN	0.00601244	Nkd2
320871	5233	135.651	72.0546	-0.91274	DOWN	0.0303839	B230206H07Rik
70574	5195	312.351	166.438	-0.908182	DOWN	0.0149322	Cpm
67178	2308	1617.02	861.661	-0.908145	DOWN	0.00116186	Zmat5
72287	1559	135.264	72.3119	-0.903469	DOWN	0.0356255	Plekhf1
246081	419	11.4352	6.12024	-0.901815	DOWN	0.0424186	Defb11
55990	3336	33.339	17.982	-0.890658	DOWN	0.0443541	Fmo2
16716	5751	54.0716	29.2323	-0.887308	DOWN	0.012996	Ky
338360	2623	21.8004	11.8278	-0.882176	DOWN	0.0283819	B430212C06Rik
70807	2694	422.669	230.204	-0.876614	DOWN	0.0233811	Arrdc2
259108	1038	6.26912	3.41531	-0.876247	DOWN	0.0452381	Olfr550
58222	2276	81.0991	44.2319	-0.874601	DOWN	0.0483888	Rab37
102633600	3256	5.38459	2.95256	-0.866869	DOWN	0.0459673	Gm26633
378431	4457	25.5557	14.1359	-0.854282	DOWN	0.038979	Txlnb
19223	1751	23.6933	13.1687	-0.847372	DOWN	0.0485231	Ptgis
230678	2087	184.589	103.178	-0.839181	DOWN	0.0363633	Tmem125
104086	2285	110.251	61.748	-0.836328	DOWN	0.0491916	Cyp27a1
110895	3822	232.875	130.76	-0.83263	DOWN	0.0286993	Slc9a4
218454	4355	306.12	172.14	-0.830517	DOWN	0.00348234	Lhfpl2
243369	6834	189.802	106.74	-0.8304	DOWN	0.0232037	Sspo
21743	1023	33.71	19.079	-0.821191	DOWN	0.0356904	Inmt
11922	2154	996.982	565.955	-0.816881	DOWN	0.0157764	Neurod6
74559	5453	492.964	280.255	-0.814742	DOWN	0.0180987	Elovl7
20429	1603	24.8893	14.162	-0.813498	DOWN	0.0316303	Shox2
242570	4012	616.173	353.535	-0.801483	DOWN	0.00117282	Raver2
93721	1792	22.9956	13.233	-0.797217	DOWN	0.0492389	Cpn1
81877	12374	208.974	120.417	-0.795285	DOWN	0.013534	Tnxb
328234	3505	313.314	180.574	-0.795023	DOWN	0.00388249	Rnf182
23831	1627	290.535	167.617	-0.793548	DOWN	0.0450367	Car14
213783	7352	364.916	211.48	-0.787044	DOWN	0.0224609	Plekhg1
207596	8087	848.29	493.303	-0.782083	DOWN	0.0101111	Thsd4
12268	5561	741.784	431.899	-0.780306	DOWN	0.0147128	C4b
218121	2809	91.4052	53.4226	-0.774825	DOWN	0.0398808	Mboat1
235320	6482	948.444	554.818	-0.773548	DOWN	0.00603094	Zbtb16
110637	4388	867.697	509.105	-0.769226	DOWN	0.00323583	Grik4
56212	1264	433.712	254.524	-0.768938	DOWN	0.0334544	Rhog
71840	1532	38.2964	22.5568	-0.763647	DOWN	0.0345519	Tekt4
67203	2262	512.453	302.592	-0.760044	DOWN	0.0162069	Nde1
14219	2418	275.816	163.685	-0.752785	DOWN	0.0282211	Ctgf
212398	2176	258.478	153.41	-0.752655	DOWN	0.00134187	Frat2
15229	2461	42.0197	24.9828	-0.750133	DOWN	0.0430705	Foxd1
22637	2260	74.9823	44.6191	-0.748888	DOWN	0.0135792	Zap70
17988	2909	2029.13	1210.34	-0.74545	DOWN	0.0106493	Ndrg1
97031	2825	551.033	329.729	-0.740859	DOWN	0.0271139	Tprn
15444	1576	16777	10046.1	-0.739843	DOWN	0.000213259	Hpca
53857	1479	125.215	75.1758	-0.736065	DOWN	0.0210999	Tuba8
71093	2355	62.8857	38.2049	-0.718973	DOWN	0.0270476	Atoh8
105348	3573	774.092	471.441	-0.715427	DOWN	0.00785469	Golm1
225994	1637	60.2334	36.929	-0.70581	DOWN	0.0123047	Nmrk1
58998	2511	371.822	232.112	-0.67979	DOWN	0.0185539	Pvrl3
13616	3117	103.172	64.6487	-0.674355	DOWN	0.0454777	Edn3
20535	4292	1642.4	1029.45	-0.673936	DOWN	0.0344262	Slc4a2
66905	2164	379.777	238.441	-0.671521	DOWN	0.0297358	Plin3
229603	8012	1357.54	853.177	-0.670081	DOWN	0.0346227	Otud7b
66548	3441	60.2796	37.935	-0.668139	DOWN	0.0461877	Adamtsl5
76376	10678	7174.12	4517.6	-0.667245	DOWN	0.00299774	Slc24a2
16816	1370	252.892	159.768	-0.662544	DOWN	0.0315209	Lcat
170460	2500	154.002	97.5652	-0.658514	DOWN	0.0111754	Stard5
24087	4032	88.0458	55.8297	-0.657222	DOWN	0.0354588	Tll2
213469	3197	2040.81	1294.74	-0.656481	DOWN	0.0327707	Lgi3
380702	6787	1843.19	1170.71	-0.654827	DOWN	0.015696	Shisa6
68777	999	50.6374	32.26	-0.650457	DOWN	0.0456887	Tmem53
52428	3439	188.227	119.986	-0.649612	DOWN	0.0494503	Rhpn2
72043	3921	2032.53	1298.81	-0.646088	DOWN	0.00937134	Sulf2
16590	5201	1271.46	812.648	-0.645789	DOWN	0.0296982	Kit
22724	3891	410.966	262.965	-0.64415	DOWN	0.0135974	Zbtb7b
269999	1996	163.06	104.363	-0.643789	DOWN	0.0197228	Orai3
18186	6012	1154.98	741.6	-0.63916	DOWN	0.0113273	Nrp1
16194	3375	94.2216	60.5204	-0.638638	DOWN	0.00878259	Il6ra
338362	4284	739.342	477.247	-0.631507	DOWN	0.00565503	Ust
16416	5795	70.8877	45.8286	-0.629286	DOWN	0.0298712	Itgb3
20973	1524	176.529	114.758	-0.621303	DOWN	0.0365888	Syngr2
11568	4194	294.996	191.901	-0.620332	DOWN	0.0421259	Aebp1
11867	1555	419.071	273.299	-0.616712	DOWN	0.0207352	Arpc1b
22320	786	171.238	111.871	-0.614165	DOWN	0.0285507	Vamp8
103080	2482	86.5102	56.6996	-0.609531	DOWN	0.0406814	Sept10
12448	3048	63.0381	41.323	-0.60928	DOWN	0.0286699	Ccne2
12493	1226	53.5432	35.1693	-0.606385	DOWN	0.0491901	Cd37
66614	2203	587.361	386.56	-0.603553	DOWN	0.0455691	Gpatch4
100169	4578	239.284	157.917	-0.599557	DOWN	0.0442438	Phactr4
57339	4637	449.94	298.649	-0.591281	DOWN	0.00508756	Jph1
110886	2988	1863.39	1236.9	-0.591205	DOWN	0.0162536	Gabra5
77446	8307	553.802	368.685	-0.586983	DOWN	0.0395605	Heg1
214444	11811	527.167	351.234	-0.585827	DOWN	0.0318246	Cdk5rap2
93761	4629	555.436	833.356	0.585313	UP	0.000883092	Smarca1
245578	8775	258.901	388.563	0.585747	UP	0.00432967	Pcdh11x
545207	4859	83.0093	124.932	0.589799	UP	0.0212512	E130008D07Rik
54160	6577	3634.84	5506.43	0.599225	UP	2.13e-05	Copg2
14783	5183	1014.64	1538.85	0.600878	UP	0.00125786	Grb10
14706	3196	904.103	1373.39	0.603184	UP	0.00935053	Gng4
103712	1626	3936.8	5984.82	0.604284	UP	0.00250571	6330403K07Rik
72289	6982	5943.41	9062.65	0.608641	UP	0.0144	Malat1
319752	4486	846.416	1291.81	0.60996	UP	0.00637567	B230209E15Rik
723861	15760	281.598	432.253	0.61824	UP	9.22e-06	Mir384
76206	3194	191.434	293.897	0.618466	UP	0.0385935	Gpr165
18216	3916	144.413	222.174	0.621485	UP	0.00584635	Ntsr1
73173	5174	163.778	252.24	0.62305	UP	0.00428014	Pcdh18
15114	3629	7936.94	12230.8	0.623865	UP	0.00473403	Hap1
270893	4415	431.938	666.722	0.626259	UP	0.00175293	Tmem132e
93842	3597	80.0163	123.565	0.626908	UP	0.00576097	Igsf9
237362	3387	80.7349	124.885	0.629339	UP	0.00360685	Npffr1
20274	10257	100.253	155.1	0.629553	UP	0.0457527	Scn9a
217951	3751	135.623	210.178	0.632007	UP	0.000744328	Tmem196
19277	6613	793.075	1230.43	0.63363	UP	0.00482525	Ptpro
210801	9198	797.969	1239.18	0.634977	UP	0.000325734	Unc5d
11722	1688	181.663	282.209	0.635498	UP	0.0321567	Amy1
110333	2370	37.7102	58.6437	0.637023	UP	0.038621	Rmst
12307	2867	2073.75	3238.89	0.643256	UP	0.00182267	Calb1
13446	2681	679.073	1061.19	0.644046	UP	0.0360174	Doc2a
382543	7398	267.516	421.269	0.655116	UP	0.0252425	Ankfn1
328906	4712	81.8039	130.018	0.668474	UP	0.0125132	Gm15328
14027	10541	200.216	318.935	0.671702	UP	0.00205771	Evpl
12561	6164	799.561	1282.29	0.681441	UP	0.0201301	Cdh4
11856	5564	725.942	1174.05	0.693568	UP	0.0088871	Arhgap6
12374	7750	51.7327	84.0147	0.699563	UP	0.0257201	Casr
108058	5602	2481.91	4032.35	0.700167	UP	0.0130962	Camk2d
320208	1164	325.557	534.986	0.716589	UP	0.00120208	Tmem91
237213	2711	271.979	448.134	0.720434	UP	0.000935612	Glra2
320558	5688	18.4066	30.3858	0.723178	UP	0.0430506	Sycp2
22351	3270	97.605	161.613	0.727518	UP	0.0311195	Vill
17201	2623	23.4801	39.0423	0.733603	UP	0.0462284	Mc3r
68775	4879	121.218	202.541	0.740609	UP	0.0116523	Atp6v1c2
64075	3465	307.398	518.039	0.752953	UP	0.0118358	Smoc1
20183	2151	370.29	624.843	0.754838	UP	0.00258997	Rxrg
22635	5018	41.9491	71.34	0.76607	UP	0.018226	Zan
207259	4627	102.936	175.317	0.768223	UP	0.00669822	Zbtb7c
27385	4662	267.235	457.542	0.775796	UP	0.000671503	Magel2
102688	2155	21.431	36.7082	0.776401	UP	0.0398613	AU023762
386753	2995	426.106	730.884	0.77843	UP	0.0101241	Dbpht2
18232	2579	44.4646	76.3575	0.780114	UP	0.0287997	Nxph2
22045	3946	175.557	302.52	0.78509	UP	0.0178453	Trhr
75426	2729	38.0347	65.792	0.790595	UP	0.0339661	Igfbpl1
58205	3415	2.51205	4.40069	0.808865	UP	0.0473387	Pdcd1lg2
110902	3793	31.9668	56.7343	0.827649	UP	0.0435558	Chrna2
244810	4316	442.6	786.667	0.82975	UP	0.00318749	AW551984
230777	2199	39.6098	70.4487	0.830714	UP	0.028701	Hcrtr1
229214	1832	39.8277	70.9913	0.833871	UP	0.0184758	Qrfpr
192199	1834	34.8893	62.3674	0.838005	UP	0.0436637	Rspo1
140919	4338	323.724	581.18	0.844223	UP	3.83e-07	Slc17a6
73713	6607	98.8963	179.022	0.856147	UP	0.00546493	Rbm20
67311	1392	72.8741	131.985	0.856898	UP	0.0180101	Nanp
170788	4702	24.5697	44.5993	0.860143	UP	0.0425575	Crb1
11516	3293	94.5453	172.047	0.863729	UP	0.00430412	Adcyap1
68338	1554	4.86042	8.90998	0.874342	UP	0.0477062	Golt1a
14778	1517	148.287	272.048	0.875472	UP	0.000988575	Gpx3
71367	2080	18.6275	34.311	0.881239	UP	0.0409145	Chst9
110751	3074	14.166	26.098	0.881511	UP	0.0405552	Adam33
16370	6269	110.95	204.773	0.884119	UP	0.0212728	Irs4
67405	1307	183.821	341.097	0.891881	UP	0.00356672	Nts
319480	4937	39.5281	73.5137	0.895134	UP	0.00335162	Itga11
330096	3754	2.64758	4.92481	0.895391	UP	0.0305755	Shisa3
75404	2985	169.557	316.951	0.902491	UP	0.00537024	Arhgap36
545192	4704	1657.97	3099.35	0.902548	UP	0.00104152	Baiap3
246313	4815	125.472	234.605	0.902876	UP	0.0294836	Prokr2
245526	5379	10.1866	19.1035	0.907164	UP	0.04128	Pgr15l
100041231	632	6.535	12.2887	0.911076	UP	0.0382164	Gm3219
67637	1395	4.00982	7.56827	0.916427	UP	0.0372557	4930470P17Rik
100504263	4754	205.998	389.304	0.918263	UP	0.0129358	2210418O10Rik
22776	8816	346.625	655.755	0.91978	UP	0.000289036	Zim1
73191	2308	4.17996	7.98495	0.933794	UP	0.0306098	Fezf1
234199	1120	4.75734	9.11979	0.938845	UP	0.0344546	Fgl1
332309	1998	8.97486	17.2067	0.939012	UP	0.0229041	Grxcr2
11830	1551	2.25811	4.34434	0.94402	UP	0.0207721	Aqp5
170676	6621	1025.14	1975.93	0.946713	UP	0.00029777	Peg10
245424	5425	561.462	1089.89	0.956918	UP	0.00161461	Gpr101
14427	2871	17.1747	33.3499	0.957401	UP	0.0144044	Galr1
380787	740	16.9739	33.1552	0.965918	UP	0.0227154	A230065H16Rik
621603	2161	46.1146	90.6863	0.975662	UP	0.0116093	Aldh3b2
20271	8643	341.862	674.932	0.981327	UP	0.00254851	Scn5a
23850	8839	113.251	223.764	0.982457	UP	0.0158462	Pappa2
104080	1675	48.409	95.8315	0.985226	UP	0.000908643	Nxph4
12311	3591	30.0972	59.6321	0.986461	UP	0.0208666	Calcr
14064	2464	12.5406	25.0037	0.995533	UP	0.0247804	F2rl2
20464	7355	7.98911	15.9722	0.999454	UP	0.0198894	Sim1
56437	1571	41.3006	82.7598	1.00277	UP	0.00739251	Rrad
15013	1945	22.6805	45.8033	1.014	UP	0.0185267	H2-Q2
106740	1088	15.6986	31.7041	1.01403	UP	0.0166036	LOC106740
320116	2263	95.7269	194.339	1.02158	UP	0.0017983	Fndc9
110304	1474	49.411	100.476	1.02394	UP	0.000392051	Glra3
94346	1339	11.4318	23.2829	1.02622	UP	0.019711	Tmem40
319764	4707	27.4127	57.8035	1.07631	UP	0.00931223	A730046J19Rik
276920	1353	38.577	82.0547	1.08885	UP	0.00763017	Ccdc42
57249	5490	133.879	286.611	1.09816	UP	0.000418739	Gabrq
14765	3007	5.63341	12.5332	1.15367	UP	0.00908084	Gpr50
17116	2793	22.7592	54.9946	1.27284	UP	0.000945721	Mab21l1
104382	2329	12.2378	39.1529	1.67778	UP	2.8e-05	Barhl2

## Sheet: Control vs Companion-susceptibl
GeneID	Length	Control-Expression	Companion-susceptible-Expression	log2FoldChange(Companion-susceptible/Control)	Up/Down-Regulation	Pvalue	Symbol
57435	6909	356.368	56.4644	-2.65795	Down	2.43e-15	Plin4
71760	2704	497.17	125.791	-1.98271	Down	4.24e-08	Etnppl
53417	6916	246.935	65.6966	-1.91024	Down	5.52e-20	Hif3a
55990	3336	32.6374	10.3447	-1.65764	Down	0.000375759	Fmo2
102637797	1516	21.2344	6.98556	-1.60396	Down	0.000499234	A330015K06Rik
100503353	8218	67.8148	22.5479	-1.58861	Down	0.000634283	Gm14440
72287	1559	133.442	47.7083	-1.48391	Down	0.00108933	Plekhf1
227485	4448	182.679	69.5518	-1.39315	Down	0.000153374	Cdh19
58222	2471	82.9056	31.7944	-1.38269	Down	0.003027	Rab37
246707	3910	123.789	47.7822	-1.37334	Down	0.00156946	Emilin2
239766	3120	16.0399	6.32213	-1.34319	Down	0.00297238	Rtp1
216033	3609	31.5023	12.6897	-1.3118	Down	0.00395025	Ctnna3
54612	1900	142.542	57.7038	-1.30465	Down	0.000432927	Sfrp5
327768	4886	79.6005	32.5921	-1.28825	Down	0.00502031	A330049N07Rik
71878	2280	54.5485	22.5699	-1.27314	Down	0.00597591	Fam83d
22436	4623	143.418	59.6171	-1.26643	Down	0.000332255	Xdh
240028	5181	209.162	89.1606	-1.23014	Down	0.00445117	Lnpep
70574	5195	315.74	137.929	-1.19481	Down	0.0014063	Cpm
380660	2130	33.5964	15.1882	-1.14535	Down	0.00324946	Acss3
21930	1601	142.87	64.8188	-1.14022	Down	0.00637719	Tnfaip6
269513	3945	86.0484	39.275	-1.13154	Down	0.0008642	Nkain3
633640	3368	778.64	356.086	-1.12873	Down	5.87e-09	Gm7120
100043387	1621	8.81868	4.045	-1.12442	Down	0.0125304	Gm14305
68743	5421	991.269	460.773	-1.10522	Down	0.0148575	Anln
100504007	1250	14.3419	6.6712	-1.10422	Down	0.0126681	Gm15787
100503147	2281	68.6838	31.9757	-1.103	Down	0.00557186	Gm13293
320485	1703	9.74711	4.56497	-1.09437	Down	0.0156083	B230312C02Rik
231290	2245	167.016	78.3284	-1.09238	Down	0.0125202	Slc10a4
212073	9702	132.719	62.6191	-1.0837	Down	0.00420958	Syne3
22445	1694	21.8102	10.3147	-1.08031	Down	0.0173454	Xlr3a
20393	2702	2532.67	1200.68	-1.07681	Down	0.0195857	Sgk1
278507	3392	79.8073	37.8533	-1.0761	Down	0.000878326	Wfikkn2
16392	2526	80.8423	38.3925	-1.07429	Down	0.0160012	Isl1
320981	2977	135.212	64.4893	-1.06809	Down	0.0126264	Enpp6
14605	1928	1435.1	688.627	-1.05936	Down	0.000179553	Tsc22d3
20980	4583	704.535	338.635	-1.05694	Down	0.0229336	Syt2
16161	3325	27.5067	13.2883	-1.04963	Down	0.0203499	Il12rb1
231044	1452	33.09	16.1903	-1.03126	Down	0.0245712	Gbx1
213391	6370	197.307	96.7747	-1.02774	Down	0.0101159	Rassf4
74770	1928	108.284	53.3656	-1.02084	Down	0.0158483	Hhatl
207839	5714	320.958	158.655	-1.01649	Down	0.0119335	Galnt6
269823	1784	46.7697	23.1511	-1.01449	Down	0.0109757	Pon3
20750	1442	159.893	79.4839	-1.00837	Down	0.0297405	Spp1
68813	10787	403.103	200.501	-1.00753	Down	0.00909867	Dock5
170952	3983	275.896	137.895	-1.00056	Down	0.0146032	Prima1
20496	6661	2673.39	1337.4	-0.999246	Down	0.000429998	Slc12a2
100503044	1723	10.2313	5.1363	-0.99419	Down	0.0312202	A730020M07Rik
104086	2186	110.944	55.7094	-0.993836	Down	0.024582	Cyp27a1
234094	5640	1651.94	830.594	-0.991945	Down	0.00228768	Arhgef10
56838	3753	50.5662	25.4741	-0.989141	Down	0.0017193	Ccl28
100042856	9472	66.765	33.8186	-0.981276	Down	0.0178714	Gm4070
242546	2052	57.0675	28.9164	-0.980781	Down	0.03197	Cyp2j12
19293	904	642.355	325.786	-0.979447	Down	0.0273843	Pvalb
629147	1738	64.5835	32.8003	-0.977457	Down	0.0226798	Ctxn3
26381	5502	497.293	252.889	-0.975594	Down	0.0030111	Esrrg
17533	5322	42.2944	21.6029	-0.969243	Down	0.0170538	Mrc1
218121	2942	91.6086	46.8021	-0.96891	Down	0.0139972	Mboat1
230678	2145	186.623	95.6014	-0.965023	Down	0.018904	Tmem125
20305	1436	16.5084	8.47869	-0.96129	Down	0.0245528	Ccl6
20147	5855	16.6782	8.58576	-0.957945	Down	0.0271826	Rs1
328957	1840	24.4836	12.607	-0.957585	Down	0.039957	9330117O12Rik
23831	1625	299.691	154.391	-0.95689	Down	0.00816188	Car14
18211	2606	85.0349	43.8694	-0.95484	Down	0.0406454	Ntrk1
11565	1806	382.488	198.241	-0.948158	Down	0.013021	Adssl1
100503337	664	5.32911	2.76308	-0.947619	Down	0.030538	Gm9895
15245	9094	236.982	122.909	-0.947189	Down	0.00885658	Hhip
243385	3100	70.4304	36.5681	-0.945613	Down	0.0239278	Gprin3
21823	1968	86.2003	44.7757	-0.944976	Down	0.0371706	Th
16875	1990	86.6943	45.0845	-0.943304	Down	0.0421139	Lhx8
53608	4333	88.4285	46.0157	-0.942384	Down	0.00235644	Map3k6
18417	1872	3420.13	1782.78	-0.939923	Down	0.0405526	Cldn11
12425	2877	13.8717	7.23429	-0.939218	Down	0.0423145	Cckar
69083	1465	7.87867	4.11573	-0.936802	Down	0.0422941	Sult1c2
15160	2204	44.0567	23.0199	-0.936482	Down	0.0415928	Serpind1
225631	13407	67.7353	35.4728	-0.933194	Down	0.00923986	Onecut2
22771	3350	277.308	145.396	-0.931499	Down	0.0097071	Zic1
16372	2646	14.8221	7.78005	-0.9299	Down	0.0266835	Irx2
70807	2602	404.99	212.617	-0.929627	Down	0.0399723	Arrdc2
242037	4889	116.695	61.272	-0.929438	Down	0.0145177	Ankub1
107239	5887	550.147	289.049	-0.928503	Down	0.0442521	Carns1
14618	1599	255.562	134.478	-0.9263	Down	0.0270758	Gjb1
574405	2862	38.0356	20.0552	-0.923373	Down	0.0153183	DXBay18
17433	6177	20128.7	10614.4	-0.923228	Down	0.0474625	Mobp
621156	605	8.69468	4.58502	-0.923205	Down	0.0220188	Apoo-ps
236285	3920	123.814	65.467	-0.919338	Down	0.00385288	Lancl3
77767	3550	1111.25	588.192	-0.917818	Down	0.0372802	Ermn
71007	3386	83.4782	44.2706	-0.91505	Down	0.0325944	D7Ertd443e
100017	2671	115.082	61.0726	-0.914061	Down	0.0246986	Ldlrap1
11486	1704	11.7328	6.22788	-0.913731	Down	0.0449478	Ada
243369	7467	192.609	102.275	-0.91322	Down	0.0122578	Sspo
27762	5505	6.78074	3.60098	-0.913055	Down	0.0463355	Vwa7
320910	3096	300.729	159.872	-0.911544	Down	0.0246217	Itgb8
14472	2126	10.6726	5.67588	-0.91099	Down	0.0468266	Gbx2
107250	1476	49.1487	26.1961	-0.907803	Down	0.0196448	Kazald1
13867	4020	250.309	133.568	-0.906137	Down	0.0213026	Erbb3
100041585	3201	15.1452	8.11938	-0.899423	Down	0.0391663	Amd2
240690	5781	378.407	203.008	-0.8984	Down	0.011139	St18
319750	4832	166.284	89.2775	-0.897278	Down	0.0287351	A230009B12Rik
213439	4955	5.01933	2.70219	-0.893364	Down	0.0323723	Gpr174
667370	2013	79.1638	42.6422	-0.892559	Down	0.0204237	Ifit3b
16426	3159	564.294	304.739	-0.888872	Down	0.00416452	Itih3
74090	3500	88.3968	47.7628	-0.888107	Down	0.0107787	Paqr5
100042807	2419	2.98959	1.6204	-0.883601	Down	0.0286425	Eif3j2
18431	3120	81.5469	44.2979	-0.880393	Down	0.0181132	Oca2
263406	7025	717.513	390.436	-0.877919	Down	0.0131356	Plekhg3
14745	3326	457.63	249.024	-0.877897	Down	0.0151309	Lpar1
240638	3870	68.9793	37.5603	-0.876954	Down	0.0133027	Slc16a12
227120	6555	828.406	452.959	-0.870958	Down	0.00334182	Plcl1
215821	8216	746.778	408.486	-0.870391	Down	0.00245641	Arfgef3
107993	1570	113.258	62.0613	-0.86785	Down	0.0190756	Bfsp2
320825	2495	99.3682	54.4711	-0.867292	Down	0.0080461	Samd5
97031	2821	559.106	306.613	-0.866705	Down	0.007051	Tprn
14912	1907	416.23	228.604	-0.86453	Down	0.0253054	Nkx6-2
67296	2154	72.2075	39.7812	-0.860063	Down	0.005454	Socs4
50784	1626	69.4795	38.3045	-0.859074	Down	0.0361349	Plpp2
226101	7094	218.895	120.938	-0.855973	Down	0.00119455	Myof
16873	2736	11.9364	6.59985	-0.854856	Down	0.0491795	Lhx5
218865	5450	248.694	137.624	-0.853636	Down	0.00727837	Chdh
66614	1791	590.502	327.588	-0.85006	Down	0.00550874	Gpatch4
14017	1612	487.874	270.952	-0.84847	Down	0.0201846	Evi2a
18491	11027	19.6765	10.9422	-0.846578	Down	0.0471872	Pappa
214944	6030	88.4942	49.3309	-0.843091	Down	0.0384634	Mob3b
20971	2460	955.823	534.185	-0.839404	Down	1.42e-05	Sdc4
77125	2534	811.087	453.42	-0.839008	Down	0.00584842	Il33
229603	8047	1369.88	766.199	-0.838257	Down	0.0079119	Otud7b
382236	6434	109.48	61.4119	-0.834075	Down	0.00866839	Brwd3
21869	2265	106.614	59.8279	-0.83351	Down	0.0243716	Nkx2-1
277744	922	23.1693	13.0259	-0.830832	Down	0.0385343	Gm694
269198	12108	138.965	78.2532	-0.828498	Down	0.0238545	Nbeal1
209743	8005	105.109	59.2109	-0.827957	Down	0.0178388	AF529169
15959	1998	140.847	79.3978	-0.826962	Down	0.029688	Ifit3
11440	2921	15.629	8.81044	-0.826935	Down	0.0439572	Chrna6
20425	2074	42.1135	23.7685	-0.825235	Down	0.0258118	Shmt1
18188	1023	82.8969	46.8478	-0.823337	Down	0.0405986	Nrtn
14067	7433	727.056	411.761	-0.82026	Down	0.00812789	F5
382105	13436	106.349	60.2587	-0.819572	Down	0.0276912	Fbxw15
52502	2870	1221.91	694.522	-0.815045	Down	0.0136779	Carhsp1
243911	3071	179.529	102.07	-0.814651	Down	3.75e-05	Kirrel2
210789	6528	366.497	208.682	-0.812492	Down	0.0103096	Tbc1d4
72125	2509	563.154	320.753	-0.812067	Down	0.00615353	Amer2
240215	2945	3.83537	2.18513	-0.811647	Down	0.048853	Slc4a9
18584	3788	456.421	260.303	-0.810171	Down	0.0151191	Pde8a
74051	10234	533.423	304.563	-0.80854	Down	0.00365475	Steap2
19106	4343	117.421	67.3626	-0.801667	Down	0.0136359	Eif2ak2
216227	4452	122.431	70.2555	-0.801285	Down	0.0194304	Slc17a8
338367	4737	371.54	213.308	-0.800582	Down	0.0185613	Myo1d
240913	3673	569.623	327.582	-0.798151	Down	0.0228426	Adamts4
68465	4100	1328.97	764.967	-0.796841	Down	0.0027085	Adipor2
213019	1602	259.429	149.537	-0.794842	Down	0.0393964	Pdlim2
100038743	2803	127.831	73.7201	-0.794102	Down	0.0453123	Gm13629
12585	2525	460.471	266.291	-0.790107	Down	0.0092522	Cdr2
213783	7351	371.557	215.224	-0.787746	Down	0.018463	Plekhg1
232943	1820	59.0094	34.2091	-0.786567	Down	0.0245882	Klc3
18741	1925	12.2449	7.11229	-0.783793	Down	0.0412596	Pitx2
50883	2247	25.5839	14.9061	-0.779334	Down	0.0436606	Chek2
16847	5014	80.4085	46.8747	-0.778539	Down	0.0246784	Lepr
271813	3462	36.0932	21.0536	-0.777659	Down	0.0328514	Agbl2
20348	4956	416.528	243.328	-0.775508	Down	0.000205499	Sema3c
14366	3685	206.036	120.754	-0.770828	Down	0.00249972	Fzd4
68312	1339	290.87	170.683	-0.769057	Down	0.0361911	Gstm7
12695	4467	335.571	197.368	-0.76573	Down	0.0410011	Inadl
18606	3276	23518.5	13849.6	-0.763948	Down	0.00367339	Enpp2
52428	3439	192.73	113.936	-0.758351	Down	0.00443603	Rhpn2
353169	3762	391.187	232.444	-0.750972	Down	0.00761991	Slc2a12
13007	1770	4091.27	2435.9	-0.748094	Down	0.0110021	Csrp1
74559	5453	509.254	303.442	-0.746966	Down	0.00729502	Elovl7
109700	3691	106.668	63.5797	-0.746488	Down	0.0032557	Itga1
107272	2172	2142.81	1277.71	-0.745949	Down	0.00900981	Psat1
320311	8406	218.812	130.489	-0.745761	Down	0.00851355	Rnf152
67338	4257	461.755	276.287	-0.740962	Down	0.00995177	Rffl
53320	4611	235.921	141.497	-0.737536	Down	0.00904722	Folh1
59079	6562	1499.34	899.391	-0.737303	Down	0.0141564	Erbb2ip
56212	1264	441.677	264.964	-0.737197	Down	0.0399502	Rhog
18519	4838	635.033	380.962	-0.737185	Down	0.00186914	Kat2b
76477	2309	201.919	121.222	-0.736129	Down	0.00727077	Pcolce2
54447	5624	317.785	190.821	-0.735834	Down	0.0162343	Asah2
102502	3600	228.34	137.682	-0.729837	Down	0.0475153	Pls1
110862	2878	534.93	322.889	-0.728309	Down	0.0300803	Kcnq3
68859	3609	224.473	135.639	-0.726769	Down	0.00620925	Smim1
66277	2294	505.033	305.309	-0.726108	Down	0.00230535	Klf15
18753	2855	660.002	399.622	-0.723836	Down	0.0207971	Prkcd
16651	4408	268.119	162.415	-0.723187	Down	0.0352935	Sspn
74008	3215	657.345	398.956	-0.72042	Down	0.0358249	Arsg
19885	2572	66.6524	40.5052	-0.718548	Down	0.00849111	Rorc
320924	5742	242.004	147.114	-0.718093	Down	0.0229507	Ccbe1
67731	6936	258.1	157.338	-0.714063	Down	0.0480469	Fbxo32
78787	7289	1713.41	1045.01	-0.713347	Down	0.00282586	Usp54
18805	4651	177.905	108.61	-0.711953	Down	0.0191493	Pld1
12268	5631	752.391	460.635	-0.707858	Down	0.0290258	C4b
319776	3335	183.333	112.283	-0.707327	Down	0.0320848	Tmem72
69581	3367	848.436	520.578	-0.70469	Down	0.00414364	Rhou
15460	5570	282.427	173.362	-0.704095	Down	0.0446443	Hr
67203	2281	522.205	320.652	-0.703608	Down	0.0174713	Nde1
208080	10050	619.906	380.654	-0.703567	Down	0.0337141	Ubap1l
70417	7514	475.405	292.27	-0.701853	Down	0.0204495	Megf10
100434	4142	1814.13	1116.15	-0.70074	Down	0.0182283	Slc44a1
16848	2325	393.428	242.139	-0.700262	Down	0.00508994	Lfng
66395	14429	781.62	481.803	-0.698023	Down	0.00904193	Ahnak
67102	6052	282.533	174.191	-0.697748	Down	0.0374269	D16Ertd472e
17313	614	137.23	84.641	-0.697165	Down	0.00809308	Mgp
67824	1456	256.049	158.211	-0.694572	Down	0.0275057	Nmral1
217262	7065	209.928	129.781	-0.693819	Down	0.00140783	Abca9
20249	4844	3081.21	1913.2	-0.687511	Down	0.0218737	Scd1
12955	956	1525.6	947.491	-0.687196	Down	0.0229336	Cryab
69847	4148	143.584	89.1843	-0.687032	Down	0.0384177	Wnk4
67760	4780	2181.48	1356.61	-0.685301	Down	0.00125512	Slc38a2
12628	4369	336.067	209.182	-0.683991	Down	0.023939	Cfh
67080	834	36.9277	22.9994	-0.683111	Down	0.0470051	1700019D03Rik
320790	11398	394.938	246.153	-0.682069	Down	0.0040608	Chd7
12475	1681	38.9968	24.3585	-0.67893	Down	0.047521	Cd14
69660	2325	570.272	356.612	-0.677294	Down	0.0419599	Tmbim1
15258	4192	607.08	379.728	-0.67692	Down	0.0161495	Hipk2
70599	5466	1458.38	913.56	-0.674795	Down	0.00744981	Ssfa2
16554	8681	1425.12	894.158	-0.67248	Down	0.0183129	Kif13b
74229	4438	2416.22	1516.38	-0.672126	Down	0.000642472	Paqr8
29876	4065	1707.11	1071.85	-0.671448	Down	0.0366853	Clic4
12737	3263	157.778	99.0727	-0.67134	Down	0.028653	Cldn1
319880	5602	1209.38	759.474	-0.671197	Down	0.0222729	Tmcc3
20912	2389	352.433	221.408	-0.670638	Down	0.0252971	Stxbp3
228852	6392	2683.21	1690.76	-0.666293	Down	0.0110793	Ppp1r16b
11568	4254	301.899	190.42	-0.664884	Down	0.00317926	Aebp1
74030	4731	495.803	313.869	-0.659604	Down	0.000767846	Rin2
74442	6342	128.28	81.2477	-0.658893	Down	0.00488653	Sgms2
217893	5517	3762.87	2395.66	-0.651409	Down	0.0288113	Pacs2
109294	7126	814.549	519.14	-0.649879	Down	0.000196464	Prex2
20265	8513	2333.66	1489.02	-0.648225	Down	0.0112506	Scn1a
11541	1844	108.276	69.1576	-0.646752	Down	0.0322841	Adora2b
100048534	5947	133.442	85.2363	-0.646671	Down	0.0077118	Cfap43
14623	2162	739.623	472.486	-0.64652	Down	0.00545285	Gjb6
18035	1592	358.014	228.745	-0.646277	Down	0.0180807	Nfkbia
105440	3766	312.061	199.586	-0.64482	Down	0.0142963	Kctd9
71330	4547	1478.71	945.954	-0.644493	Down	0.0199096	Rcbtb1
14388	4887	777.919	497.72	-0.644284	Down	0.0495281	Gab1
14664	3362	1193.86	764.069	-0.64386	Down	0.0350628	Slc6a9
109270	2802	260.463	166.84	-0.642617	Down	0.000731831	Prr5
13616	3117	105.389	67.5821	-0.641007	Down	0.0373146	Edn3
12837	5110	241.37	155.048	-0.638533	Down	0.0305969	Col8a1
12521	1794	529.388	340.245	-0.637752	Down	0.0354751	Cd82
16553	7216	868.988	559.452	-0.635321	Down	0.00734792	Kif13a
240752	8790	708.266	456.242	-0.634491	Down	0.0420211	Pik3c2b
217258	5629	222.256	143.181	-0.634381	Down	0.0169181	Abca8a
22215	4893	621.757	401.555	-0.630755	Down	0.0151076	Ube3a
16180	4512	752.349	485.908	-0.630717	Down	0.0185841	Il1rap
14183	4951	950.261	613.848	-0.630444	Down	0.0278873	Fgfr2
17768	2070	139.248	89.9979	-0.629689	Down	0.0179078	Mthfd2
319236	3736	64.2489	41.5654	-0.628289	Down	0.0287141	Trim12c
269437	6408	179.416	116.208	-0.626604	Down	0.0460959	Plch1
244416	4253	57.6653	37.4273	-0.623612	Down	0.0498744	Ppp1r3b
20525	2573	2054.28	1334.41	-0.622438	Down	0.00336628	Slc2a1
68420	3316	926.742	602.458	-0.621306	Down	0.0180676	Ankrd13a
18214	8563	175.858	114.402	-0.620298	Down	0.00447304	Ddr2
52840	3842	2415.39	1574.18	-0.61766	Down	0.0265439	Dbndd2
27008	7258	1868.59	1218.37	-0.616994	Down	0.0322025	Micall1
270190	4686	612.089	399.384	-0.615967	Down	0.0350725	Ephb1
226025	8795	2994.28	1954.15	-0.61567	Down	0.00723865	Trpm3
70686	5112	188.443	123.026	-0.615168	Down	0.00590752	Dusp16
230259	3507	179.74	117.396	-0.614528	Down	0.0371851	E130308A19Rik
74747	1685	993.946	650.77	-0.61102	Down	0.0108607	Ddit4
268980	3965	1012.12	662.763	-0.610819	Down	0.0284996	Strn
246154	3189	260.729	170.751	-0.610661	Down	0.00417357	Vasn
233328	7467	86.5299	56.7507	-0.608562	Down	0.0474805	Lrrk1
215653	5172	1020.04	669.68	-0.607088	Down	0.02397	Rassf2
93961	5034	1455.92	956.041	-0.606786	Down	0.0322315	B3galt5
67971	1040	1082.41	710.938	-0.606456	Down	0.0386566	Tppp3
242377	5578	198.722	130.645	-0.605098	Down	0.0281566	Pm20d2
16573	6030	4083.15	2685.91	-0.604275	Down	0.00439259	Kif5b
329910	5668	870.179	572.536	-0.603945	Down	0.000351923	Acot11
76441	7244	2302.57	1516.44	-0.602558	Down	0.0130411	Daam2
17355	8339	378.243	249.484	-0.600366	Down	0.0119717	Aff1
18718	3471	1686.95	1114.9	-0.597505	Down	0.00756257	Pip4k2a
28105	4555	170.211	112.523	-0.597104	Down	0.0266163	Trim36
17067	863	370.08	244.824	-0.59609	Down	0.00430913	Ly6c1
218476	5107	68.9911	45.6709	-0.595135	Down	0.0464843	Gcnt4
11421	4953	1268.56	840.921	-0.593154	Down	0.0100278	Ace
18024	2471	270.712	179.632	-0.591719	Down	0.0315849	Nfe2l2
399603	5563	238.667	158.718	-0.588533	Down	0.0338658	Fam84b
19416	1624	255.083	169.767	-0.587409	Down	0.0372837	Rasd1
11867	1555	424.375	282.51	-0.58704	Down	0.0234131	Arpc1b
28250	4453	1100.65	733.024	-0.586418	Down	0.00333137	Slco1a4
15203	4647	176.966	117.892	-0.586006	Down	0.00622969	Heph
243931	5140	131.559	197.633	0.587106	Up	0.0310428	Tshz3
14395	2392	974.459	1466.41	0.589614	Up	0.00302716	Gabra2
21832	2261	78.4763	118.126	0.589999	Up	0.0450775	Thpo
12123	5366	879.249	1334.22	0.601648	Up	0.0130542	Hrk
277414	2796	1362.2	2074	0.60648	Up	0.0261379	Trp53i11
77543	3085	42.8102	65.2044	0.607016	Up	0.0469163	8030442B05Rik
106014251	9228	89.8591	137.408	0.612725	Up	0.0252652	Rnf8-cmtr1
54485	3451	45.457	69.5625	0.613807	Up	0.0250892	Dll4
68775	4943	120.785	185.963	0.622575	Up	0.0360296	Atp6v1c2
547127	6205	8172.33	12618.5	0.626719	Up	0.0104856	Tmem181b-ps
76880	1315	70.3723	108.863	0.629436	Up	0.0434211	6430411K18Rik
237397	6739	369.111	571.275	0.630132	Up	0.0241843	C2cd4c
140919	4338	333.965	522.362	0.645352	Up	0.0312487	Slc17a6
230767	2213	104.3	163.344	0.647178	Up	0.0135391	Iqcc
66971	1953	130.155	204.002	0.648359	Up	0.00921176	Cdk5rap1
15370	2585	801.608	1270.49	0.664415	Up	0.012809	Nr4a1
18301	1817	160.184	254.296	0.666776	Up	0.0211189	Fxyd5
100504156	1406	27.0125	42.9991	0.670681	Up	0.0380367	Fam181a
216725	5409	336.436	538.042	0.677389	Up	0.000160246	Adamts2
14281	2107	272.861	439.116	0.686439	Up	0.00899434	Fos
13179	1899	444.631	719.959	0.695307	Up	0.0268414	Dcn
20715	2338	58.4554	95.0334	0.701098	Up	0.00767948	Serpina3g
229214	1816	38.7619	63.4944	0.71199	Up	0.0356455	Qrfpr
69572	2169	24.8706	40.8293	0.715163	Up	0.0419397	Mfsd3
14282	4096	233.918	386.946	0.72613	Up	0.01056	Fosb
19662	953	55.3311	91.9293	0.732435	Up	0.00994291	Rbp4
77994	2751	41.0789	69.4481	0.757539	Up	0.020738	Mir99ahg
56437	1575	39.1531	66.4503	0.763151	Up	0.0386597	Rrad
104080	1675	48.5429	83.1044	0.775663	Up	0.0199689	Nxph4
319480	4849	39.1804	67.2211	0.778781	Up	0.00998749	Itga11
387208	3150	124.246	214.283	0.786316	Up	0.0251319	Mir212
56012	906	68.2923	118.418	0.794088	Up	0.0148819	Pgam2
207819	4345	146.955	257.097	0.80694	Up	0.0182526	4930539E08Rik
16891	3468	51.3253	90.3168	0.815324	Up	0.0244551	Lipg
432945	1459	1.43971	2.53912	0.818549	Up	0.0387937	Gm16294
664837	1967	37.33	66.3905	0.830641	Up	0.00343641	Gm7361
664849	1401	1.3041	2.32016	0.831165	Up	0.0371746	Gm7367
403174	2744	35.795	64.4205	0.847762	Up	0.0154601	Msantd1
16782	5182	78.071	145.055	0.893747	Up	0.00470593	Lamc2
434768	1206	18.1966	33.9896	0.90142	Up	0.0193055	Rhox8
12442	1541	2.97988	5.56817	0.901951	Up	0.042489	Ccnb2
58522	1548	1.60458	3.04241	0.92302	Up	0.0241565	Trim54
30937	1742	39.5913	75.5917	0.933047	Up	0.00208503	Lmcd1
78603	1178	18.1677	35.6027	0.970606	Up	0.0141633	B230216N24Rik
106740	1088	15.0492	29.7539	0.98339	Up	0.0229336	LOC106740
11516	3216	95.8246	190.35	0.990188	Up	0.00123867	Adcyap1
23850	8827	113.11	226.441	1.0014	Up	0.0174401	Pappa2
110751	3070	15.264	30.6742	1.00689	Up	0.0266305	Adam33
13654	2972	73.4734	147.831	1.00866	Up	0.0082466	Egr2
69183	1211	9.21249	18.6545	1.01786	Up	0.0216339	C1qtnf2
319764	4707	25.6701	52.1205	1.02176	Up	0.0128625	A730046J19Rik
70835	1129	4.7838	9.77629	1.03113	Up	0.027056	Prss22
276920	1353	36.9254	76.9639	1.05957	Up	0.00961416	Ccdc42
408191	3748	15.2602	32.3909	1.08582	Up	0.0111253	Gm5415
67637	1395	4.00329	8.51443	1.08872	Up	0.0195069	4930470P17Rik
73100	2841	14.3727	33.1885	1.20735	Up	0.00943911	2900092D14Rik
226438	9009	83.1357	195.498	1.23361	Up	0.000248459	Igfn1
12140	762	184.493	450.631	1.28838	Up	6.02e-16	Fabp7
104382	2329	11.164	32.3045	1.53288	Up	0.000150221	Barhl2

## Sheet: Control vs Companion-resilience
GeneID	Length	Control-Expression	Companion-resilience-Expression	log2FoldChange(Companion-resilience/Control)	Up/Down-Regulation	Pvalue	Symbol
53417	6916	237.949	103.993	-1.19417	Down	5.94e-05	Hif3a
790910	3347	21.9225	10.4582	-1.06778	Down	0.00377639	Gm11201
21828	3202	144.722	69.3039	-1.06227	Down	0.00299612	Thbs4
268958	2575	16.1626	7.79489	-1.05206	Down	0.00616404	Capn11
209334	3302	16.9485	9.02576	-0.909039	Down	0.0159892	Gen1
73569	6787	269.595	144.774	-0.896989	Down	0.000332676	Vgll3
59058	3207	1605.52	874.089	-0.87719	Down	0.00068805	Bhlhe22
22437	5839	11.1915	6.12112	-0.870532	Down	0.0258894	Xirp1
53608	4333	86.5147	47.3927	-0.868281	Down	0.0056851	Map3k6
235320	6920	951.634	524.385	-0.859779	Down	0.000729988	Zbtb16
666329	2244	38.9749	21.6436	-0.848607	Down	0.0132548	Gm3317
22044	1400	89.2448	49.6085	-0.847182	Down	0.0107287	Trh
109620	8877	116.892	66.0019	-0.824595	Down	0.0133125	Dsp
109272	3924	48.0393	27.171	-0.822147	Down	0.0343794	Mybpc1
20725	2501	44.3864	25.5693	-0.795702	Down	0.0178413	Serpinb8
268697	2316	9.93546	5.73314	-0.793262	Down	0.0421698	Ccnb1
20856	1793	42.4809	24.672	-0.783942	Down	0.0138411	Stc2
22436	4623	144.843	85.0603	-0.767933	Down	0.00927926	Xdh
16847	5381	78.8981	46.6426	-0.758345	Down	0.0210251	Lepr
19250	10684	619.48	367.159	-0.754654	Down	0.00147757	Ptpn14
240879	1053	8.36059	4.95575	-0.754501	Down	0.0446408	Mettl11b
170742	1356	31.4527	18.76	-0.745523	Down	0.0313141	Sertad3
229599	1395	163.746	98.6129	-0.731609	Down	0.0114234	Ciart
14176	2553	28.3742	17.3681	-0.70814	Down	0.0471605	Fgf5
21822	2809	44.1064	27.2277	-0.695912	Down	0.0293151	Tgtp1
16681	2629	63.8975	39.4798	-0.694647	Down	0.0320257	Krt2
13616	3117	104.353	64.69	-0.689859	Down	0.0147093	Edn3
229488	4392	80.1105	49.9324	-0.682017	Down	0.0176885	Fam160a1
11438	4509	456.148	288.451	-0.661176	Down	0.00540396	Chrna4
67606	2069	66.6313	42.3289	-0.654556	Down	0.0179746	Fibin
73340	4973	19742.6	12825.4	-0.622302	Down	0.00754877	Nptxr
22772	2967	262.924	170.888	-0.621594	Down	0.0140605	Zic2
20608	1388	307.337	200.699	-0.614784	Down	0.0202223	Sstr4
171171	3995	941.227	615.282	-0.613295	Down	0.00797352	Ntng2
231798	2784	211.412	138.519	-0.60998	Down	0.0495919	Lrch4
77057	2858	91.0391	59.8592	-0.604912	Down	0.0312435	Ston1
633640	3418	778.965	513.412	-0.601442	Down	0.000747083	Gm7120
232855	2772	128.893	85.1876	-0.597464	Down	0.0336681	Zfp772
30806	4613	68.9775	45.6972	-0.594019	Down	0.0257656	Adamts8
12738	3079	407.981	270.374	-0.593543	Down	0.0149111	Cldn2
18013	3142	1371.68	911.378	-0.589823	Down	0.0137161	Neurod2
237213	2762	274.685	413.112	0.588759	Up	0.00831588	Glra2
11722	1688	182.059	273.893	0.589207	Up	0.0215727	Amy1
319455	4581	154.264	232.789	0.593621	Up	0.0367122	Pld5
76161	1966	748.449	1129.9	0.594218	Up	0.000386444	Lamp5
215723	2085	1.45368	2.19511	0.594576	Up	0.0478569	Mfsd6l
18546	669	3020.23	4565.74	0.596193	Up	0.0314296	Pcp4
14027	11576	201.248	305.511	0.602249	Up	0.00169495	Evpl
29863	4986	1002.17	1522.33	0.603154	Up	0.0250974	Pde7b
13653	3072	1741.46	2645.46	0.603222	Up	0.0373604	Egr1
13488	3524	549.109	834.416	0.603676	Up	0.0468425	Drd1
140723	3771	266.672	408.776	0.61624	Up	0.00419647	Cacng5
100310809	2002	28.8324	44.206	0.616553	Up	0.044017	Gm10509
12903	811	70.2123	107.884	0.61969	Up	0.0245717	Crabp1
20274	10470	101.511	156.054	0.620412	Up	0.0314001	Scn9a
13591	5191	80.707	124.324	0.623343	Up	0.0138791	Ebf1
57875	1916	33.1202	51.0922	0.625395	Up	0.0413083	Angptl4
67455	3398	1053.48	1636.17	0.635156	Up	0.00237004	Klhl13
15552	3803	107.652	167.55	0.638217	Up	0.0485564	Htr1d
77117	2097	26.7332	41.6081	0.638233	Up	0.0386002	Zfp934
19739	5571	2969.7	4631.81	0.641256	Up	0.0233992	Rgs9
240058	4521	1347.96	2114.23	0.64936	Up	0.00480943	Cpne5
320247	2887	308.467	484.32	0.650847	Up	0.00221289	C030023E24Rik
241118	2650	417.062	656.808	0.655209	Up	0.0216806	Asic4
218772	3050	311.594	492.063	0.659175	Up	0.0290756	Rarb
140919	4338	327.199	518.507	0.664194	Up	0.000299596	Slc17a6
387208	3150	125.853	200.264	0.670161	Up	0.0418195	Mir212
18610	2507	949.788	1518.42	0.676892	Up	0.0153808	Pdyn
170676	6614	1027.21	1643.58	0.67811	Up	0.00830942	Peg10
22776	8199	351.027	563.954	0.683996	Up	0.0107689	Zim1
381925	1272	71.1064	114.562	0.688081	Up	0.00491192	Plpp4
54524	4562	460.353	744.082	0.69272	Up	0.00623704	Syt6
13490	8238	35.0521	56.7628	0.695446	Up	0.015504	Drd3
14778	1517	153.527	250.734	0.707661	Up	0.0200181	Gpx3
73712	961	34.8428	57.3853	0.71982	Up	0.026894	Dmkn
72599	2108	42.6764	70.6931	0.728131	Up	0.0075292	Pdia5
16402	4440	86.3074	143.197	0.730444	Up	0.0425386	Itga5
12918	1338	101.622	169.058	0.734302	Up	0.00911083	Crh
18516	2836	328.064	546.134	0.735281	Up	0.012006	Pbx3
23850	8739	110.111	183.392	0.735979	Up	0.0461224	Pappa2
17201	2623	24.0383	40.1997	0.741854	Up	0.0273388	Mc3r
56437	1574	40.9542	68.4894	0.74187	Up	0.0340267	Rrad
320736	2743	51.4361	86.2554	0.745834	Up	0.00224815	Vstm4
100040671	2234	23.3239	39.1258	0.746313	Up	0.0241909	Gm2897
69974	1549	11.7601	19.7577	0.74851	Up	0.0458965	2810405F15Rik
20732	2755	68.5936	115.518	0.751974	Up	0.0117609	Spint1
320208	1211	331.764	561.903	0.760165	Up	0.000743068	Tmem91
11596	1437	7.19203	12.3833	0.783928	Up	0.043056	Ager
18619	1831	6193.94	10671.9	0.784884	Up	0.00245753	Penk
17173	1612	5.46081	9.41539	0.785906	Up	0.0443699	Ascl2
619665	2970	6.55473	11.3401	0.790829	Up	0.0430445	Klf14
80879	2386	34.9505	60.5039	0.791715	Up	0.0131366	Slc16a3
114142	6575	265.106	460.924	0.797961	Up	0.00213385	Foxp2
77803	1310	7.36124	12.8733	0.806361	Up	0.0389958	Fam159b
12029	3426	15.644	27.4681	0.812149	Up	0.0181905	Bcl6b
319480	4643	39.8447	70.1736	0.81654	Up	0.00353807	Itga11
21333	1112	680.438	1201.18	0.819921	Up	0.004653	Tac1
218624	3680	3.71385	6.55972	0.820717	Up	0.026504	Il31ra
19649	5420	63.1618	111.883	0.824872	Up	0.0265737	Robo3
20271	8563	349.074	619.21	0.826897	Up	0.00952367	Scn5a
227157	5371	42.3868	75.2275	0.827644	Up	0.00785933	Mpp4
668489	1288	5.49561	9.75909	0.828466	Up	0.0339844	Gm9199
545192	4745	1690.77	3016.68	0.835285	Up	0.00214743	Baiap3
100503471	993	4.63582	8.31943	0.843662	Up	0.0301959	Gm15867
70086	1745	6.41124	11.7303	0.87156	Up	0.0257581	Cysltr2
229214	1862	40.2515	74.0706	0.879857	Up	0.00432185	Qrfpr
14427	2871	17.0251	31.4292	0.884441	Up	0.00996972	Galr1
20464	7355	6.48565	11.9988	0.887563	Up	0.0190513	Sim1
17268	3607	113.969	212.101	0.896118	Up	0.00069239	Meis1
76133	721	5.22287	9.73943	0.898994	Up	0.0171858	6230400D17Rik
71753	1753	6.49158	12.1258	0.90144	Up	0.0207776	Tmprss6
104080	1675	49.9477	94.4855	0.919675	Up	0.00199408	Nxph4
15077	664	84.485	161.576	0.935442	Up	0.00998389	Hist2h3c1
22294	837	13.1173	25.5605	0.962441	Up	0.00749568	Uxt
14174	1629	26.2512	51.7169	0.978255	Up	0.00624421	Fgf3
20183	2151	399.313	794.524	0.992571	Up	0.00084435	Rxrg
12140	762	190.147	385.131	1.01823	Up	1.12e-05	Fabp7
329387	2284	25.6086	52.5881	1.03811	Up	0.00050843	C230014O12Rik
269582	5233	29.7389	61.1165	1.03921	Up	0.0070298	Clspn
67405	1296	188.764	393.926	1.06134	Up	0.000101302	Nts
319764	4707	27.0009	57.6141	1.09342	Up	0.00214646	A730046J19Rik
13924	6488	135.345	308.187	1.18716	Up	0.000239895	Ptprv
106740	1088	18.3488	42.8645	1.2241	Up	0.00130184	LOC106740
17116	2793	22.7083	63.5151	1.48388	Up	2.94e-06	Mab21l1
104382	2329	12.0972	37.188	1.62017	Up	4.07e-06	Barhl2

## Sheet: CUMS-resilience vs Companion-re
GeneID	Length	CUMS-resilience-Expression	Companion-resilience-Expression	log2FoldChange(Companion-resilience/CUMS-resilience)	Up/Down-Regulation	Pvalue	Symbol
109272	3924	115.145	29.2091	-1.97896	Down	3.0404e-07	Mybpc1
16681	2629	124.925	50.6224	-1.30321	Down	0.000721022	Krt2
268958	2575	14.6301	6.51147	-1.16789	Down	0.00445932	Capn11
22044	1400	216.371	96.4204	-1.16609	Down	0.00447714	Trh
666048	6617	39.9577	18.0774	-1.14428	Down	0.00440786	Trabd2b
332309	1998	17.0887	7.82139	-1.12754	Down	0.00310357	Grxcr2
22045	3882	305.091	143.653	-1.08665	Down	9.17587e-05	Trhr
75426	2729	65.6764	31.1028	-1.07833	Down	0.00154139	Igfbpl1
14064	2464	25.0916	11.8926	-1.07714	Down	0.00856972	F2rl2
76843	4221	91.7834	43.765	-1.06846	Down	0.00492133	Dtl
246313	4980	244.2	118.159	-1.04733	Down	0.00169525	Prokr2
20725	2501	61.9294	30.2679	-1.03284	Down	0.00869314	Serpinb8
271970	3690	64.3651	31.522	-1.02992	Down	0.00893781	Arsj
17295	6652	101.731	50.5111	-1.01008	Down	0.00966075	Met
381232	6690	298.356	149.513	-0.996766	Down	0.00356202	Mirt1
22772	2967	349.725	176.635	-0.98545	Down	0.000397509	Zic2
13982	6144	181.301	91.8694	-0.980733	Down	0.00114739	Esr1
73569	6787	300.368	153.111	-0.972153	Down	0.0028194	Vgll3
666329	2244	41.7984	21.7069	-0.945294	Down	0.00712951	Gm3317
100041231	632	11.9525	6.28218	-0.927972	Down	0.0239259	Gm3219
94346	1339	23.4142	12.412	-0.915652	Down	0.0249078	Tmem40
73713	6607	180.03	96.7654	-0.895674	Down	0.00138091	Rbm20
64075	3466	520.313	281.999	-0.883691	Down	0.000978083	Smoc1
110075	6231	479.807	263.446	-0.864945	Down	0.00115104	Bmp3
230576	2517	58.0075	32.0021	-0.858071	Down	0.00885567	Ttc22
213945	4230	37.7682	20.9146	-0.852659	Down	0.0378034	Col28a1
13592	5527	10.6922	5.94104	-0.847773	Down	0.0391142	Ebf2
544763	748	6.05981	3.38304	-0.840952	Down	0.0194573	Hbq1b
53417	6916	178.346	100.676	-0.824961	Down	0.0126228	Hif3a
22784	2102	1461.21	833.087	-0.810621	Down	0.0383883	Slc30a3
11830	1551	4.41838	2.53136	-0.803605	Down	0.0326756	Aqp5
72605	3499	1649.02	955.74	-0.786919	Down	0.000132465	Car10
621603	2161	94.1125	55.3049	-0.76698	Down	0.0139564	Aldh3b2
114875	5222	114.267	67.2666	-0.764448	Down	0.00700346	Plcz1
74782	2153	128.133	75.6915	-0.759434	Down	0.0333575	Glt8d2
406219	1826	3.11174	1.83942	-0.758467	Down	0.0260046	Krt83
15220	2821	154.876	91.7402	-0.755486	Down	0.00114342	Foxq1
17219	3193	227.123	134.825	-0.752385	Down	0.00637918	Mcm6
19250	10684	607.457	364.3	-0.737653	Down	0.00153347	Ptpn14
227580	3163	3804.75	2290.58	-0.732089	Down	0.0367617	C1ql3
237831	2155	150.997	90.9363	-0.731589	Down	0.000972327	Slc13a5
11480	5972	2079.02	1253.98	-0.729388	Down	0.000171256	Acvr2a
22635	4247	71.6086	43.2385	-0.727818	Down	0.0177621	Zan
94187	4728	620.919	375.541	-0.725434	Down	1.47621e-05	Zfp423
67606	2069	70.8097	42.9166	-0.72241	Down	0.0183668	Fibin
69248	5235	51.708	31.3928	-0.719956	Down	0.0272087	2610035F20Rik
73707	4233	85.9111	52.3308	-0.715184	Down	0.0069174	Gucy2g
399570	2388	8.28762	5.0527	-0.713902	Down	0.0492874	Kank4os
17260	6319	3967.88	2436.6	-0.703498	Down	0.000931771	Mef2c
76560	1874	5.51678	3.39421	-0.700751	Down	0.0478248	Prss8
245424	5425	1117.83	690.135	-0.695749	Down	0.000875121	Gpr101
108058	5598	4125.55	2556.17	-0.690604	Down	4.90502e-07	Camk2d
99035	1522	2.90668	1.81793	-0.677074	Down	0.0392451	Olah
53602	1590	3284.11	2058.93	-0.673607	Down	0.00070138	Hpcal1
386753	2995	745.504	470.096	-0.665263	Down	0.00275117	Dbpht2
216795	3318	100.344	63.4013	-0.662369	Down	0.0490206	Wnt9a
58235	5079	738.996	467.206	-0.661508	Down	0.0054934	Pvrl1
271127	5284	163.536	104.05	-0.652328	Down	0.0157169	Adamts16
19092	4781	211.398	134.864	-0.648462	Down	0.000497663	Prkg2
329628	16109	522.795	334.016	-0.646328	Down	0.00225522	Fat4
72978	2667	2146.83	1377.65	-0.64	Down	0.00552785	Cnih3
244579	3837	234.468	151.908	-0.626195	Down	0.00350369	Tox3
99738	3654	1898.77	1231.97	-0.624103	Down	0.00193669	Kcnc4
19212	3466	250.083	162.447	-0.622436	Down	0.0490162	Pter
238725	2146	130.229	84.8515	-0.618039	Down	0.00548236	Gpr150
12374	7645	84.2864	54.9593	-0.616938	Down	0.0439863	Casr
100042149	2085	62.2246	40.6119	-0.615581	Down	0.0292342	Gm3696
18430	4976	499.68	328.528	-0.604987	Down	0.00976223	Oxtr
11783	5090	406.666	267.69	-0.603283	Down	0.00715298	Apaf1
381290	8790	7894.02	5209.46	-0.599626	Down	1.5073e-07	Atp2b4
17968	3667	976.658	645.929	-0.596479	Down	6.20611e-05	Ncam2
22068	3255	111.761	74.0244	-0.594342	Down	0.0488133	Trpc6
12140	762	256.69	385.389	0.586288	Up	0.0313891	Fabp7
19293	904	257.087	388.971	0.597406	Up	0.0091419	Pvalb
110637	4730	507.301	768.377	0.598972	Up	0.0142336	Grik4
67330	3802	255.733	387.549	0.599742	Up	0.0356746	1700047M11Rik
71660	917	98.0589	149.196	0.605485	Up	0.0142306	Rarres2
140571	7680	586.911	894.349	0.607696	Up	0.0217244	Plxnb3
17750	556	525.713	805.759	0.616073	Up	0.00165768	Mt2
213019	1557	149.333	230.059	0.623477	Up	0.0258419	Pdlim2
13842	4732	156.706	243.449	0.63556	Up	0.0265299	Epha8
320736	2743	54.8956	85.9007	0.64598	Up	0.0205431	Vstm4
19024	3583	178.709	279.947	0.647545	Up	0.010463	Ppfibp2
20128	3771	25.6916	40.2543	0.647848	Up	0.0483749	Trim30a
74559	5453	273.8	429.339	0.648994	Up	0.0331589	Elovl7
16869	2750	1.90538	2.9922	0.651132	Up	0.0445071	Lhx1
94226	2512	200.957	315.628	0.651337	Up	0.0338694	S1pr5
102680	2367	164.791	258.98	0.652207	Up	0.0358868	Slc6a20a
218454	4357	169.099	268.767	0.668482	Up	0.00343473	Lhfpl2
50708	725	141.104	225.297	0.675064	Up	0.0100654	Hist1h1c
98363	1787	207.836	331.887	0.675249	Up	0.0264091	Efhd1
56722	2240	202.416	324.091	0.679071	Up	0.0337257	Litaf
67731	6936	169.67	273.591	0.689289	Up	0.0258618	Fbxo32
192897	4232	166.997	269.386	0.689851	Up	0.029582	Itgb4
105171	4102	647.917	1051.75	0.698918	Up	0.00402214	Arrdc3
56212	1264	241.95	392.924	0.699542	Up	0.00556061	Rhog
381493	1673	1.76922	2.88317	0.704541	Up	0.0344569	S100a7a
21345	1586	82.5276	135.566	0.716046	Up	0.011931	Tagln
14172	1551	22.1107	36.3352	0.716621	Up	0.0483514	Fgf18
118454	2205	298.973	491.853	0.718212	Up	0.0219111	Gjc2
104252	1491	104.979	172.991	0.720588	Up	0.00926185	Cdc42ep2
320924	5742	83.7238	137.997	0.720931	Up	0.045134	Ccbe1
51800	1575	430.322	710.529	0.723476	Up	0.00522072	Bok
319179	2139	42.0149	69.3801	0.723621	Up	0.0201405	Hist1h2be
67178	2681	848.236	1405.58	0.728623	Up	0.00195377	Zmat5
207839	5714	188.307	312.875	0.7325	Up	0.0228478	Galnt6
12038	6209	35.402	58.8223	0.732535	Up	0.0405738	Bche
216984	3529	3.35185	5.58168	0.73574	Up	0.0487437	Evi2b
414801	3781	16.0154	26.7072	0.737769	Up	0.0460985	Itprip
233752	2339	63.2125	105.983	0.745554	Up	0.02809	Insc
11815	2056	1115.76	1871.33	0.746046	Up	0.0467311	Apod
15077	664	101.899	171.085	0.747569	Up	0.0125447	Hist2h3c1
64177	6489	44.668	75.0035	0.747718	Up	0.00562169	Trpv6
66066	849	86.2419	146.033	0.759834	Up	0.0136897	Gng11
80981	1397	214.551	364.025	0.762718	Up	0.000905162	Arl4d
100041655	7713	46.3142	78.6752	0.764454	Up	0.0130729	Gm10863
19215	853	2654.64	4512.56	0.765428	Up	0.0388393	Ptgds
68458	531	209.364	356.171	0.766559	Up	0.0155434	Ppp1r14a
22415	3115	24.0958	41.0011	0.766881	Up	0.0331366	Wnt3
226115	892	158.316	270.153	0.770974	Up	0.0177039	Opalin
54422	3391	2.54986	4.3697	0.777117	Up	0.037701	Barhl1
11668	2398	343.404	589.595	0.779817	Up	0.00145992	Aldh1a1
327768	5869	34.9332	59.998	0.780317	Up	0.0482952	A330049N07Rik
241556	3773	121.428	208.652	0.78099	Up	0.0135211	Tspan18
58222	2260	31.4945	54.2671	0.784977	Up	0.0456262	Rab37
69297	1338	13.7268	23.741	0.790389	Up	0.0456475	Lrrc46
230678	2037	94.2307	163.154	0.791963	Up	0.00599959	Tmem125
240690	5801	173.7	300.964	0.792997	Up	0.0151547	St18
72446	4932	169.677	294.682	0.796369	Up	0.0134571	Prr5l
14618	1599	127.284	222.36	0.804844	Up	0.0242942	Gjb1
217143	9276	15.3473	26.9269	0.811061	Up	0.0368559	Gpr179
15444	1580	10112.2	17806.7	0.816325	Up	6.95925e-06	Hpca
21391	1992	16.2231	28.7693	0.826483	Up	0.0202473	Tbxas1
229595	4051	98.167	174.28	0.828095	Up	0.00787624	Adamtsl4
319951	1864	15.3463	27.6013	0.84684	Up	0.0352491	A230001M10Rik
70337	1540	3.2822	5.91845	0.850558	Up	0.022863	Iyd
100272219	1696	3.88547	7.00834	0.850984	Up	0.0359053	AA543186
80879	2386	32.9325	59.7274	0.85888	Up	0.0145952	Slc16a3
213393	1316	17.298	31.5266	0.865963	Up	0.0171451	8430408G22Rik
242546	2007	23.0518	42.0201	0.8662	Up	0.0214209	Cyp2j12
16170	5633	103.804	189.852	0.871019	Up	0.017877	Il16
11910	1981	10.5465	19.7543	0.905402	Up	0.0266008	Atf3
74202	3054	21.2706	40.4554	0.927474	Up	0.0135	Fblim1
320871	4881	62.0106	118.735	0.937154	Up	0.00119089	B230206H07Rik
67344	2084	3.01652	5.85929	0.957843	Up	0.0130216	Tctex1d1
20378	2920	122.997	241.396	0.972775	Up	0.00423216	Frzb
69386	435	17.1613	34.0705	0.989365	Up	0.00932411	Hist1h4h
26558	2492	186.462	374.43	1.00582	Up	0.000584939	Homer3
269582	5233	29.8252	60.8507	1.02874	Up	0.0113974	Clspn
100503147	2539	31.6945	67.49	1.09044	Up	0.00661222	Gm13293
12931	2100	29.2493	65.697	1.16742	Up	0.00274094	Crlf1
103611158	4626	19.1309	43.7845	1.19452	Up	0.000509919	Gm38666
