# Supplementary material for: Molecular profiles in amygdala relevant to the relief of chronic unpredicted mild stress-induced depression by periodic meeting confidantes
Source: Soc Cogn Affect Neurosci. 2025 May 23;20(1):nsaf054. doi: 10.1093/scan/nsaf054 (PMC12341916; doi:10.1093/scan/nsaf054)
Supplement: nsaf054_Supplementary_Data [file nsaf054_supplementary_data.zip › scan-24-043-File019.xlsx]

## Sheet: 334
GeneID	Length	Control-Expression	CUMS-susceptible-Expression	log2FoldChange(CUMS-susceptible/Control)	Up/Down-Regulation	Pvalue	Symbol
67304	1154	27.7794	9.42735	-1.55909	Down	0.000221329	3110070M22Rik
240879	1053	8.71292	3.1415	-1.4717	Down	0.00178125	Mettl11b
69671	950	12.3544	4.52145	-1.45017	Down	0.00182896	Tmem52
278795	2302	1102.12	428.241	-1.36378	Down	1.14e-06	Lrrc10b
15930	1506	26.8261	10.4311	-1.36274	Down	0.00146868	Ido1
20508	2414	88.8522	36.3317	-1.29018	Down	0.00612724	Slc18a3
244859	7913	73.4805	30.4281	-1.27196	Down	0.0013691	Ankk1
278672	2028	4.66196	1.95536	-1.2535	Down	0.00473275	Duxbl1
100043102	2588	18.1968	7.63624	-1.25275	Down	0.00739283	4632428C04Rik
14709	1288	32.6206	13.9143	-1.22921	Down	0.0056331	Gng8
109620	9592	117.719	50.3248	-1.226	Down	0.000262624	Dsp
399548	4244	1975.32	853.145	-1.21122	Down	0.00872076	Scn4b
21828	3202	143.291	62.0573	-1.20728	Down	0.00450615	Thbs4
627191	2499	708.165	309.345	-1.19487	Down	0.000143254	Syndig1l
21955	1154	29.6619	13.0187	-1.18803	Down	0.0116061	Tnnt1
66770	1629	14.1699	6.24501	-1.18205	Down	0.009077	4933429O19Rik
75677	994	12.7397	5.62707	-1.17887	Down	0.011516	Cldn22
258463	2987	27.6362	12.2156	-1.17784	Down	0.00879896	Olfr1393
12504	3095	136.745	61.656	-1.14917	Down	0.00586869	Cd4
13489	2108	674.675	309.477	-1.12436	Down	5.82e-05	Drd2
108043	4647	13.7265	6.31514	-1.12008	Down	0.0150567	Chrnb3
20308	3008	18.6783	8.61354	-1.11668	Down	0.0100482	Ccl9
269016	4784	141.927	65.5834	-1.11375	Down	3.49e-05	Sh3rf2
14573	4477	36.2362	16.7619	-1.11225	Down	0.00145123	Gdnf
319903	2383	49.6618	23.3378	-1.08947	Down	0.0108062	9630013A20Rik
100039139	2909	12.1331	5.7171	-1.0856	Down	0.0176778	Ccdc152
11540	2572	1411.12	666.797	-1.08152	Down	7.62e-11	Adora2a
20132	1407	12.8627	6.14978	-1.06459	Down	0.0224119	Rrh
75739	4991	135.223	65.2224	-1.0519	Down	0.000296552	Mpp7
21416	3868	107.463	51.9197	-1.04949	Down	0.0160414	Tcf7l2
64378	3551	3164.26	1532.32	-1.04615	Down	3.65e-09	Gpr88
329064	3831	31.4144	15.2871	-1.03911	Down	0.0269787	Pkd2l1
76487	2320	149.952	73.1312	-1.03595	Down	1.19e-05	Ppp1r3g
21743	1023	33.7057	16.6537	-1.01715	Down	0.00995128	Inmt
78365	9441	25.148	12.4595	-1.0132	Down	0.0200019	Lhx1os
56173	1475	21.9496	10.9665	-1.00109	Down	0.0320857	Cldn14
230099	1959	17.3478	8.68432	-0.998267	Down	0.0255414	Car9
16334	473	6.81153	3.42636	-0.991303	Down	0.0353606	Ins2
94045	2293	33.3455	16.7856	-0.990269	Down	0.0345592	P2rx5
233752	2339	110.619	56.2105	-0.976689	Down	0.0169516	Insc
19049	2015	7661.97	3897.57	-0.975141	Down	9.36e-07	Ppp1r1b
99686	2164	21.7405	11.0613	-0.97486	Down	0.0384684	AI606473
12647	3995	167.588	85.527	-0.970463	Down	0.0367645	Chat
214112	3295	84.3075	43.0687	-0.969022	Down	0.0182266	Nipal4
378435	1080	17.5359	8.98088	-0.96538	Down	0.0244746	Mafa
269633	1805	146.369	75.0045	-0.964563	Down	0.00217469	Wdr86
69812	1292	36.2079	18.5887	-0.961883	Down	0.0173017	Abhd11os
140476	5757	17.3573	8.92744	-0.959222	Down	0.031184	Strc
93732	2573	17.3489	8.94238	-0.956113	Down	0.0324251	Acox2
74134	2621	104.188	53.9049	-0.950701	Down	0.0103475	Cyp2s1
13113	2955	18.0962	9.38546	-0.947188	Down	0.0414831	Cyp3a13
66733	3822	136.964	71.2389	-0.943063	Down	0.0446388	Kcng4
211623	484	3.74396	1.94896	-0.941858	Down	0.0229245	Plac9a
74646	3089	240.828	125.729	-0.937689	Down	0.00448125	Spsb1
235435	2187	6.26298	3.28567	-0.930659	Down	0.0426953	Lctl
11668	2485	734.318	386.067	-0.927554	Down	0.0440156	Aldh1a1
18424	2277	199.758	105.047	-0.927221	Down	5.99e-05	Otx2
108096	2572	24.541	12.9132	-0.926352	Down	0.0315669	Slco1a5
17318	4264	230.47	121.326	-0.925694	Down	0.0201783	Mid1
58223	3278	9.5593	5.0367	-0.924426	Down	0.0497052	Mmp19
70358	1216	88.9342	46.8626	-0.924302	Down	0.00424237	Steap1
68713	702	21.7085	11.474	-0.919887	Down	0.0283272	Ifitm1
242735	2327	29.3081	15.5838	-0.911254	Down	0.0421879	Lrrc38
20321	2508	20.9201	11.169	-0.905396	Down	0.0411487	Frrs1
140741	2504	250.104	134.272	-0.897374	Down	0.0135104	Gpr6
20317	1497	101.366	54.5121	-0.894926	Down	0.0354172	Serpinf1
100039706	4075	3.86634	2.08313	-0.892216	Down	0.0468209	Gm2381
19739	6945	2752.35	1490.32	-0.885036	Down	8.35e-05	Rgs9
20446	2033	136.789	74.1275	-0.883873	Down	0.000287395	St6galnac2
19132	1769	21.3855	11.5907	-0.883673	Down	0.046603	Prph
68810	2747	130.884	71.1365	-0.879624	Down	0.0319593	Nexn
100038699	3219	57.0293	31.0677	-0.876289	Down	0.00381498	Gm10754
217721	3435	65.1568	35.5114	-0.875634	Down	0.00306032	Mfsd7c
319767	7174	53.0134	28.904	-0.875089	Down	0.0446275	Atp10b
13448	1821	36.2992	19.8034	-0.874191	Down	0.0180902	Dok1
12896	2366	155.011	84.8051	-0.870144	Down	0.00170904	Cpt2
15901	934	232.686	128.209	-0.859884	Down	0.000354394	Id1
209195	3743	1393.52	769.246	-0.857218	Down	0.000156502	Clic6
15223	2599	272.323	150.343	-0.857063	Down	0.00159477	Foxj1
71336	1003	29.6201	16.412	-0.851829	Down	0.019419	Rbks
18198	4687	48.1517	26.7076	-0.850336	Down	0.00988316	Musk
170442	2475	53.0878	29.5099	-0.847182	Down	0.0200742	Bbox1
71840	1532	38.1505	21.2176	-0.846439	Down	0.0229947	Tekt4
66905	2167	378.836	211.447	-0.841281	Down	0.00544767	Plin3
259277	942	48.6644	27.1833	-0.840145	Down	0.0260322	Klk8
215748	3448	150.581	84.2603	-0.837615	Down	0.0070898	Cnksr3
22004	2717	90.7935	50.8221	-0.837133	Down	0.0391331	Tpm2
12738	3081	404.571	226.58	-0.836376	Down	0.000719191	Cldn2
791403	1732	17.1806	9.62367	-0.836125	Down	0.044799	Mhrt
18858	1821	263.286	147.586	-0.835071	Down	0.0398844	Pmp22
14275	1363	481.497	270.488	-0.831962	Down	0.00107705	Folr1
11688	3435	98.2494	55.2803	-0.829684	Down	0.0338624	Alox8
103140	1873	42.6367	24.0141	-0.828216	Down	0.0364514	Gstt3
71785	2565	90.3068	50.9507	-0.825733	Down	0.00652168	Pdgfd
12494	3013	88.9245	50.2533	-0.823362	Down	0.0326536	Cd38
227753	2656	1723.82	974.832	-0.822384	Down	0.0475602	Gsn
16591	5124	2060.33	1170.38	-0.815902	Down	8.93e-05	Kl
20856	1793	42.3997	24.1112	-0.814353	Down	0.0218803	Stc2
19125	2317	531.889	303.937	-0.807353	Down	6.84e-07	Prodh
12869	383	25.9089	14.834	-0.80454	Down	0.0496991	Cox8b
243755	3426	386.657	221.457	-0.804028	Down	0.000177291	Slc13a4
76574	2166	401.199	231.76	-0.791689	Down	1.65e-05	Mfsd2a
50799	3130	97.9095	56.574	-0.79131	Down	0.0392871	Slc25a13
57265	3628	294.655	170.293	-0.791004	Down	0.0005276	Fzd2
259172	4285	316.55	184.034	-0.782458	Down	0.00093722	Mfrp
242721	5871	405.172	235.815	-0.780877	Down	5.54e-05	Klhdc7a
66425	1575	1843.31	1072.84	-0.780858	Down	0.000647799	Pcp4l1
623230	2474	99.3564	57.9358	-0.778157	Down	0.0128602	Tmem200b
619312	2648	2.07864	1.21341	-0.776567	Down	0.0492561	G730013B05Rik
17380	6068	242.088	141.449	-0.775246	Down	0.0213951	Mme
237504	2118	24.87	14.5453	-0.773859	Down	0.0381594	Rassf9
69338	4500	331.49	194.374	-0.77013	Down	3.77e-06	1700003D09Rik
319179	2487	56.3699	33.1244	-0.767031	Down	0.0146131	Hist1h2be
100169	4583	239.073	141.081	-0.760929	Down	0.00625239	Phactr4
26360	3444	144.303	85.2521	-0.759299	Down	0.00459203	Angptl2
73472	1949	41.6938	24.6513	-0.758166	Down	0.0324057	Spata18
546336	3917	87.6566	51.9933	-0.753538	Down	0.0359925	Prrg1
16598	1849	195.674	116.246	-0.751262	Down	0.0156403	Klf2
235330	3630	95.9904	57.041	-0.750891	Down	0.004517	Ttc12
15229	2461	42.2858	25.1435	-0.749986	Down	0.0391124	Foxd1
241556	3773	315.709	187.854	-0.748981	Down	0.0183039	Tspan18
14461	3258	90.3074	53.7498	-0.748586	Down	0.029033	Gata2
21677	2115	51.2645	30.5414	-0.747193	Down	0.016749	Tead2
80981	1397	337.634	201.71	-0.743175	Down	0.0474493	Arl4d
103743	1444	328.961	196.783	-0.741314	Down	0.00358362	Tmem98
20535	4267	1673.11	1001.89	-0.739806	Down	9.34e-05	Slc4a2
229357	3336	72.6598	43.6577	-0.73492	Down	0.0324114	Gpr149
224273	10993	252.891	151.995	-0.734492	Down	0.0230089	Crybg3
223650	21627	30.5086	18.3847	-0.73071	Down	0.0480947	Eppk1
74023	3723	42.2486	25.4853	-0.729238	Down	0.0324135	Rd3
435145	1804	96.1616	58.0815	-0.727383	Down	0.0188533	Shisa8
23962	3136	58.6594	35.4639	-0.726012	Down	0.0448588	Oasl2
13371	6432	651.615	394.709	-0.723232	Down	2.22e-07	Dio2
16493	3032	182.032	110.449	-0.720819	Down	0.00850041	Kcna5
224093	3098	254.468	154.536	-0.719534	Down	0.0171121	Fam43a
23984	7780	4033.43	2452.37	-0.717833	Down	0.00182675	Pde10a
67457	3168	521.881	317.603	-0.716496	Down	0.0252432	Frmd8
17988	2909	2036.95	1240.42	-0.715589	Down	0.00798307	Ndrg1
12509	1749	297.187	181.048	-0.714998	Down	0.0237423	Cd59a
16002	2635	1850.79	1132.56	-0.708552	Down	0.00101565	Igf2
80721	2974	56.7435	34.7437	-0.707701	Down	0.0271492	Slc19a3
228608	1980	923.867	565.919	-0.707089	Down	0.000129075	Smox
13842	4732	207.729	127.363	-0.705755	Down	0.0239369	Epha8
70152	1890	610.236	374.643	-0.703851	Down	4.85e-05	Mettl7a1
18441	3854	213.087	130.977	-0.702125	Down	0.0251405	P2ry1
56338	2799	452.293	278.491	-0.699625	Down	0.00871197	Txnip
56356	1622	661.795	407.542	-0.699435	Down	0.039326	Gltp
71889	3964	219.223	135.074	-0.698654	Down	0.000904039	Epn3
282663	1519	51.5915	31.811	-0.69761	Down	0.0284449	Serpinb1b
75767	7362	97.1252	60.0813	-0.692928	Down	0.00299994	Rab11fip1
22724	3941	411.093	254.783	-0.690198	Down	0.00375663	Zbtb7b
239591	3986	83.4801	51.7682	-0.689368	Down	0.011244	Ttll8
78896	888	495.195	307.246	-0.688603	Down	0.0160573	1500015O10Rik
94242	1954	199.042	123.53	-0.68821	Down	0.00754962	Tinagl1
20473	3946	510.705	317.834	-0.684217	Down	0.0143822	Six3
22320	786	170.951	106.71	-0.679888	Down	0.0113521	Vamp8
232156	5041	372.771	232.929	-0.678402	Down	0.00522735	Slc4a5
17001	828	139.911	87.4896	-0.677325	Down	0.0114305	Ltc4s
17289	4095	618.191	387.382	-0.674295	Down	3.18e-06	Mertk
67451	2945	421.926	264.416	-0.67418	Down	0.000166514	Pkp2
100040591	3056	416.989	261.661	-0.672308	Down	0.0029844	Kcnj13
22228	1583	741.678	465.928	-0.670685	Down	0.00123627	Ucp2
14255	3664	133.053	83.654	-0.669496	Down	0.0410633	Flt3
19126	3657	250.797	157.797	-0.668452	Down	0.00179557	Prom1
170755	5481	257.894	162.472	-0.666586	Down	0.000148461	Sgk3
235320	6804	963.021	606.724	-0.666526	Down	5.99e-06	Zbtb16
63873	3235	293.924	185.973	-0.660349	Down	0.00783673	Trpv4
14595	4297	137.13	86.9074	-0.65799	Down	0.0107187	B4galt1
224796	5870	116.903	74.1381	-0.657021	Down	0.0123444	Clic5
69590	1016	116.821	74.1374	-0.656027	Down	0.0258464	Gpx8
320609	5370	1275.07	809.463	-0.655536	Down	0.00102241	Strip2
26563	5522	66.6091	42.3758	-0.652479	Down	0.0194248	Ror1
15903	964	501.415	319.14	-0.651818	Down	0.000984029	Id3
170460	2500	154.531	98.3886	-0.651336	Down	0.00202707	Stard5
17748	583	1770.07	1127.78	-0.650322	Down	0.00427167	Mt1
12161	2996	258.136	164.527	-0.649805	Down	0.0169402	Bmp6
214704	3651	92.9978	59.2807	-0.649633	Down	0.0110115	Iqub
235406	4564	213.624	136.195	-0.649395	Down	0.0225393	Snx33
232146	1768	183.185	116.803	-0.649227	Down	0.00268602	Eva1a
227612	3428	55.701	35.6271	-0.644729	Down	0.0298883	Tor4a
18755	3546	200.438	128.239	-0.644323	Down	0.0268209	Prkch
57274	2042	131.112	83.919	-0.643735	Down	0.0441276	Slc16a8
16177	4791	116.775	74.779	-0.643025	Down	0.00855517	Il1r1
66548	3444	60.5345	38.8317	-0.640522	Down	0.049966	Adamtsl5
78829	1830	1203.32	772.371	-0.639651	Down	0.00500009	Tsc22d4
16499	2641	607.016	390.236	-0.637389	Down	0.0437039	Kcnab3
56213	2051	2591.74	1668.48	-0.635383	Down	3.44e-05	Htra1
20347	3657	209.644	135.084	-0.634082	Down	0.0059876	Sema3b
11977	8195	254.723	164.149	-0.633923	Down	0.00115251	Atp7a
19201	2804	222.583	143.539	-0.632901	Down	0.0430807	Pstpip2
235312	1905	725.257	468.281	-0.631116	Down	0.00213094	C1qtnf5
70652	2480	134.617	86.9845	-0.630029	Down	0.013691	Tmem144
19395	2686	616.294	398.718	-0.62825	Down	0.0290867	Rasgrp2
233315	5205	450.338	291.935	-0.62536	Down	0.00682632	Mtmr10
71093	2355	63.324	41.1059	-0.623409	Down	0.0397299	Atoh8
329941	4331	300.09	194.833	-0.623154	Down	0.0277878	Col8a2
70435	5546	3611.23	2344.68	-0.623096	Down	0.00515321	Inf2
76893	2123	1084.54	705.216	-0.620946	Down	0.0291324	Cers2
58809	1540	230.84	150.493	-0.61719	Down	0.000316202	Rnase4
16816	1370	253	164.996	-0.616711	Down	0.0470043	Lcat
71918	4375	1412.98	922.416	-0.615251	Down	0.0091707	Zcchc24
214345	3109	292.63	191.062	-0.615037	Down	0.0210717	Lrrc1
384061	2998	1114.99	729.701	-0.611651	Down	0.0130435	Fndc5
13924	6568	111.121	72.7454	-0.611207	Down	0.0303778	Ptprv
12815	6645	601.13	393.666	-0.610705	Down	0.0424414	Col11a2
11982	5477	292.438	191.581	-0.610171	Down	0.000160648	Atp10a
241159	5080	273.285	179.085	-0.609764	Down	0.0169994	Neu4
14184	4235	2473.14	1621.82	-0.608732	Down	0.000106508	Fgfr3
11988	7720	536.587	352.228	-0.607301	Down	0.0106923	Slc7a2
72776	4309	82.8123	54.435	-0.605311	Down	0.0348591	Sass6
12527	1306	621.023	408.4	-0.604665	Down	0.00118965	Cd9
21425	2357	215.991	142.081	-0.604258	Down	0.0353829	Tfeb
72927	3103	1503.47	989.207	-0.603948	Down	0.00785841	Hepacam
26357	2814	258.45	170.387	-0.601067	Down	0.000413678	Abcg2
106628	2313	137.421	90.6293	-0.600555	Down	0.00482595	Trip10
243362	5584	340.929	224.909	-0.600134	Down	0.00462834	Stard13
54601	3162	422.15	278.78	-0.598626	Down	0.00100366	Foxo4
229599	1395	164.976	109.037	-0.597436	Down	0.0294963	Ciart
210719	3201	95.7853	63.3241	-0.597049	Down	0.0171802	Mkx
12349	1807	3248.3	2148.44	-0.596394	Down	0.0103423	Car2
320078	3105	307.849	203.723	-0.595613	Down	0.0293331	Olfml2b
118449	5600	199.874	132.415	-0.594019	Down	0.0371916	Synpo2
13488	3538	507.043	336.31	-0.592316	Down	0.00562942	Drd1
14431	960	257.815	171.049	-0.591926	Down	0.0462687	Gamt
100038570	848	98.2344	65.2138	-0.591052	Down	0.0202888	Gm11744
20361	3290	1580.5	1051.17	-0.588388	Down	0.00297041	Sema7a
67075	4387	341.35	227.235	-0.587069	Down	0.0109342	Magt1
17342	4899	202.404	134.905	-0.585294	Down	0.0160583	Mitf
70481	2360	91.6231	137.435	0.584964	Up	0.0274373	Pnma1
11556	4115	46.7925	70.2408	0.586034	Up	0.0419575	Adrb3
268354	4325	655.025	984.163	0.587346	Up	0.000768788	Fam19a2
237213	2762	268.788	404.385	0.589261	Up	0.00612997	Glra2
13446	2637	666.161	1002.63	0.58984	Up	0.0441951	Doc2a
97086	2243	30.671	46.1691	0.590052	Up	0.0495808	Slc9b2
328906	4724	80.8188	122.345	0.598188	Up	0.0266469	Gm15328
18552	5830	171.73	260.226	0.599628	Up	0.0031568	Pcsk5
71584	2657	196.523	298.942	0.605166	Up	0.000558008	Gdpd2
14027	11206	198.506	302.633	0.60839	Up	0.00542865	Evpl
12831	8420	386.236	590.626	0.612761	Up	0.0245195	Col5a1
12822	5168	163.874	250.625	0.612947	Up	0.000502818	Col18a1
223604	1209	226.519	347.585	0.617732	Up	0.000518274	Kcnk9
18430	5096	350.495	539.352	0.621834	Up	0.00542434	Oxtr
12941	5206	124.994	192.788	0.625158	Up	0.007511	Pcdha5
244579	3586	185.119	285.75	0.626302	Up	0.0290963	Tox3
214253	2304	66.1416	102.114	0.626548	Up	0.00619398	Etnk2
18530	3936	1717.29	2651.93	0.626913	Up	0.00601156	Pcdh8
20319	2001	40.8284	63.1677	0.629614	Up	0.0423159	Sfrp2
100504601	3799	172.25	266.825	0.631387	Up	0.0379511	Gm16702
237759	6603	570.239	885.272	0.634554	Up	0.0280556	Col23a1
225266	4018	41.1109	63.8769	0.635774	Up	0.0183904	Klhl14
632687	5085	43.4778	67.6643	0.638117	Up	0.0188818	2022-03-10
21825	5864	73.6863	114.797	0.63962	Up	0.0109659	Thbs1
19041	6277	32.0473	49.9317	0.639754	Up	0.0496543	Ppl
69574	1316	171.432	268.383	0.64666	Up	0.0197054	Cmbl
78816	5063	105.253	164.821	0.647037	Up	0.0329987	Gmip
12832	6615	209.015	328.527	0.652407	Up	0.00694811	Col5a2
230777	2194	36.4563	57.3338	0.653218	Up	0.0387134	Hcrtr1
72605	3508	1109.68	1748.18	0.655711	Up	0.00322277	Car10
64075	3467	294.223	463.532	0.655759	Up	0.000174919	Smoc1
319807	8539	562.084	889.435	0.662104	Up	0.00213005	Nwd2
330164	1838	31.0383	49.1692	0.663706	Up	0.0357926	C130026L21Rik
319207	3207	38.9214	61.803	0.667115	Up	0.0250263	Pgbd1
57249	4973	127.904	203.639	0.670948	Up	0.0402105	Gabrq
15114	3623	7886.39	12571.9	0.672767	Up	0.00184994	Hap1
271970	3690	40.9991	65.4624	0.675074	Up	0.0378534	Arsj
110304	1474	47.5617	75.9944	0.676094	Up	0.0169898	Glra3
68750	9553	2135.96	3414.86	0.676944	Up	2.61e-05	Rreb1
18548	2516	313.805	504.442	0.684822	Up	0.000906373	Pcsk1
210801	9203	794.439	1280.55	0.688758	Up	0.000137502	Unc5d
386753	2995	418.239	676.038	0.692778	Up	0.0221023	Dbpht2
237362	3406	80.7417	131.491	0.703575	Up	0.00335172	Npffr1
108058	5608	2450.02	3997.93	0.706463	Up	0.00933426	Camk2d
12937	5242	94.0719	153.684	0.708132	Up	0.00502278	Pcdha6
244810	4325	435.35	715.108	0.715986	Up	0.012033	AW551984
22635	4504	40.9481	67.3602	0.718098	Up	0.020364	Zan
18125	10058	1616.83	2674.39	0.726048	Up	1.45e-06	Nos1
67405	1302	178.617	296.937	0.733288	Up	0.0137374	Nts
319545	4850	57.1559	95.8015	0.745148	Up	0.00243106	D430020J02Rik
102688	2162	20.4165	34.2213	0.745159	Up	0.0324133	AU023762
20605	3869	560.066	943.045	0.751731	Up	8.21e-05	Sstr1
22776	8328	340.507	577.528	0.762206	Up	0.00244393	Zim1
170676	6606	1007.75	1719.85	0.771146	Up	0.00427392	Peg10
217951	3761	134.813	230.53	0.774001	Up	5.24e-06	Tmem196
73713	6607	94.9873	162.664	0.776085	Up	0.00154861	Rbm20
14343	2580	1.22986	2.10655	0.776385	Up	0.0489696	Fut1
545192	4712	1702.26	2916.72	0.776898	Up	0.0347706	Baiap3
320116	2263	90.8786	155.716	0.776905	Up	0.0105613	Fndc9
623781	3067	44.4582	76.997	0.792351	Up	0.00396705	Gm14137
75718	7136	177.563	309.839	0.803189	Up	0.00118072	Vwa5b1
207259	4613	102.216	178.615	0.80523	Up	0.00501119	Zbtb7c
75404	3009	166.019	291.861	0.813935	Up	0.0136798	Arhgap36
17287	2937	1.32913	2.34074	0.81648	Up	0.0411814	Mep1a
235130	5946	106.461	188.111	0.821266	Up	0.000308632	Adamts15
14778	1517	145.987	259.518	0.829994	Up	0.00117918	Gpx3
22351	3317	96.0409	170.95	0.831855	Up	0.00880922	Vill
245424	5425	588.078	1048.12	0.833728	Up	0.0379858	Gpr101
114875	4185	73.6935	131.869	0.839499	Up	0.00964264	Plcz1
22029	3833	12.8944	23.2957	0.853319	Up	0.0485917	Traf1
69700	2601	19.3702	35.1609	0.860134	Up	0.0167181	Col22a1
16681	2629	70.6239	129.06	0.869816	Up	0.00672843	Krt2
71141	1119	29.2304	54.1054	0.888302	Up	0.00263332	4933407L21Rik
433466	1383	3.1668	5.8636	0.888761	Up	0.0394459	Jmjd7
77059	3062	6.98295	13.0273	0.899635	Up	0.0424682	4931408D14Rik
75590	2714	9.86402	18.463	0.904388	Up	0.0347328	Dusp9
329278	5825	7.63391	14.3356	0.909112	Up	0.0449148	Tnn
18442	3011	5.68024	10.6792	0.910786	Up	0.0464605	P2ry2
27220	850	60.9413	114.692	0.912276	Up	0.0194983	Cartpt
192199	1834	34.6604	65.2724	0.913183	Up	0.0339563	Rspo1
21337	2258	3.34009	6.3362	0.92373	Up	0.049887	Tacr2
100503536	2946	9.36241	17.8431	0.930414	Up	0.0482083	Gm19757
621603	2161	43.2247	82.4755	0.932111	Up	0.0106021	Aldh3b2
16780	4016	36.0526	68.864	0.933649	Up	0.0049916	Lamb3
108153	5424	7.43408	14.2695	0.940705	Up	0.0326257	Adamts7
381072	5202	19.7023	37.8847	0.943254	Up	0.022758	Abca17
320696	3636	4.53806	8.78559	0.953062	Up	0.0424394	Ccdc158
22045	3933	169.624	328.409	0.953157	Up	0.000280085	Trhr
380787	710	16.5238	32.1743	0.961359	Up	0.0302603	A230065H16Rik
332309	1998	5.13718	10.0463	0.967609	Up	0.0352486	Grxcr2
574404	2773	22.2125	44.2802	0.99529	Up	0.00457139	Gm14685
213945	4230	23.2078	46.4013	0.999552	Up	0.00947473	Col28a1
434197	2705	12.1666	24.3503	1.00101	Up	0.0243533	Fam169b
20271	8561	334.371	675.003	1.01344	Up	0.00122999	Scn5a
15013	1667	21.6645	43.958	1.02079	Up	0.0224893	H2-Q2
329252	6671	32.5557	66.0839	1.02139	Up	0.000964419	Lgr6
58992	1971	3.08276	6.26973	1.02418	Up	0.0280884	F12
20464	7355	6.09915	12.6124	1.04816	Up	0.0246439	Sim1
21941	1575	10.051	22.252	1.14659	Up	0.00506912	Tnfrsf8
19051	1738	6.38237	14.2239	1.15615	Up	0.0099923	Ppp1r17
12374	7645	52.5428	122.505	1.22127	Up	2.58e-05	Casr
11656	1938	12.0939	28.581	1.24078	Up	0.00698308	Alas2
14427	2871	16.4075	40.9449	1.31933	Up	9.96e-05	Galr1
17116	2793	20.6782	52.4959	1.34409	Up	8.77e-05	Mab21l1
268288	1975	6.0691	15.5624	1.35851	Up	0.00384529	Samd3
73191	2308	4.42493	13.2155	1.5785	Up	0.000795496	Fezf1

## Sheet: 194
GeneID	Symbol	Length	Control-Expression	CUMS-susceptible-Expression	Pvalue	log2FoldChange(CUMS-susceptible/Control)	Up/Down-Regulation	Control-Expression	Companion-susceptible-Expression	log2FoldChange(Companion-susceptible/Control)	Pvalue	Up/Down-Regulation
57435	Plin4	7397	351.587	60.9921	5.79e-14	-2.52719	Down	356.368	56.4644	-2.65795	2.43e-15	Down
53417	Hif3a	6916	241.196	68.2244	5.81e-12	-1.82185	Down	246.935	65.6966	-1.91024	5.52e-20	Down
72287	Plekhf1	1559	133.48	41.8802	0.000217649	-1.67229	Down	133.442	47.7083	-1.48391	0.00108933	Down
71878	Fam83d	2280	53.3921	19.0847	0.00155667	-1.48421	Down	54.5485	22.5699	-1.27314	0.00597591	Down
71760	Etnppl	2704	489.218	175.478	6.77e-05	-1.47919	Down	497.17	125.791	-1.98271	4.24e-08	Down
102637797	A330015K06Rik	1354	21.1675	7.7764	0.00177407	-1.44468	Down	21.2344	6.98556	-1.60396	0.000499234	Down
22436	Xdh	4623	143.251	53.4963	8.78e-06	-1.42104	Down	143.418	59.6171	-1.26643	0.000332255	Down
55990	Fmo2	3336	32.3127	12.2539	0.00294269	-1.39886	Down	32.6374	10.3447	-1.65764	0.000375759	Down
231290	Slc10a4	2164	164.083	64.0359	0.00209148	-1.35747	Down	167.016	78.3284	-1.09238	0.0125202	Down
242037	Ankub1	7005	114.092	45.6807	0.000619405	-1.32055	Down	116.695	61.272	-0.929438	0.0145177	Down
227485	Cdh19	3986	181.212	73.0893	0.000301902	-1.30995	Down	182.679	69.5518	-1.39315	0.000153374	Down
54612	Sfrp5	1900	143.085	58.1397	0.000100054	-1.29928	Down	142.542	57.7038	-1.30465	0.000432927	Down
70574	Cpm	5195	310.523	126.713	0.000713675	-1.29314	Down	315.74	137.929	-1.19481	0.0014063	Down
107993	Bfsp2	1570	110.302	45.8499	0.000926875	-1.26647	Down	113.258	62.0613	-0.86785	0.0190756	Down
56838	Ccl28	3753	48.1723	20.162	0.00138701	-1.25656	Down	50.5662	25.4741	-0.989141	0.0017193	Down
633640	Gm7120	3791	768.642	322.356	4.15e-11	-1.25366	Down	778.64	356.086	-1.12873	5.87e-09	Down
246707	Emilin2	3910	123.21	51.7812	0.00386859	-1.25062	Down	123.789	47.7822	-1.37334	0.00156946	Down
18211	Ntrk1	2606	85.1393	36.4662	0.00912098	-1.22327	Down	85.0349	43.8694	-0.95484	0.0406454	Down
16392	Isl1	2526	81.1292	35.1998	0.00555233	-1.20465	Down	80.8423	38.3925	-1.07429	0.0160012	Down
16875	Lhx8	1990	86.496	37.6457	0.00959482	-1.20015	Down	86.6943	45.0845	-0.943304	0.0421139	Down
629147	Ctxn3	1570	63.4395	27.778	0.00570554	-1.19144	Down	64.5835	32.8003	-0.977457	0.0226798	Down
20305	Ccl6	1436	16.1106	7.06241	0.00614668	-1.18978	Down	16.5084	8.47869	-0.96129	0.0245528	Down
20393	Sgk1	2722	2501.48	1100.57	0.0108129	-1.18453	Down	2532.67	1200.68	-1.07681	0.0195857	Down
21930	Tnfaip6	1601	141.499	64.0207	0.0061961	-1.14418	Down	142.87	64.8188	-1.14022	0.00637719	Down
243369	Sspo	6763	189.597	86.0198	0.00164065	-1.14019	Down	192.609	102.275	-0.91322	0.0122578	Down
170952	Prima1	4087	274.303	125.245	0.0044316	-1.13101	Down	275.896	137.895	-1.00056	0.0146032	Down
19293	Pvalb	904	632.438	290.005	0.0117152	-1.12485	Down	642.355	325.786	-0.979447	0.0273843	Down
216227	Slc17a8	4452	122.197	56.449	8.46e-05	-1.11419	Down	122.431	70.2555	-0.801285	0.0194304	Down
22445	Xlr3a	1694	21.3702	9.88207	0.0158643	-1.11271	Down	21.8102	10.3147	-1.08031	0.0173454	Down
20980	Syt2	4449	703.541	326.356	0.0185479	-1.10819	Down	704.535	338.635	-1.05694	0.0229336	Down
14605	Tsc22d3	1943	1418.94	663.563	7.08e-05	-1.09651	Down	1435.1	688.627	-1.05936	0.000179553	Down
382105	Fbxw15	13436	105.892	49.6889	0.00104267	-1.0916	Down	106.349	60.2587	-0.819572	0.0276912	Down
104086	Cyp27a1	2361	110.522	51.9808	0.0125096	-1.08828	Down	110.944	55.7094	-0.993836	0.024582	Down
218865	Chdh	5450	248.236	117.153	2.18e-05	-1.08333	Down	248.694	137.624	-0.853636	0.00727837	Down
23831	Car14	1628	295.881	140.03	0.00257844	-1.07928	Down	299.691	154.391	-0.95689	0.00816188	Down
353169	Slc2a12	3762	386.573	183.806	2.47e-05	-1.07256	Down	391.187	232.444	-0.750972	0.00761991	Down
74090	Paqr5	3500	88.7103	42.4273	0.000148548	-1.06411	Down	88.3968	47.7628	-0.888107	0.0107787	Down
68743	Anln	5421	979.037	474.667	0.0229179	-1.04445	Down	991.269	460.773	-1.10522	0.0148575	Down
212073	Syne3	9702	131.783	64.2314	0.00529059	-1.03681	Down	132.719	62.6191	-1.0837	0.00420958	Down
97031	Tprn	2821	550.463	268.442	0.00130274	-1.03603	Down	559.106	306.613	-0.866705	0.007051	Down
21823	Th	1913	83.7221	40.983	0.0260423	-1.03058	Down	86.2003	44.7757	-0.944976	0.0371706	Down
242546	Cyp2j12	2022	55.7362	27.304	0.0267541	-1.0295	Down	57.0675	28.9164	-0.980781	0.03197	Down
100503044	A730020M07Rik	798	10.8827	5.3399	0.0286089	-1.02716	Down	10.2313	5.1363	-0.99419	0.0312202	Down
71007	D7Ertd443e	2923	83.4115	41.503	0.0147547	-1.00703	Down	83.4782	44.2706	-0.91505	0.0325944	Down
20971	Sdc4	2460	943.632	471.235	4.11e-08	-1.00178	Down	955.823	534.185	-0.839404	1.42e-05	Down
18431	Oca2	3120	81.4388	40.7122	0.00295527	-1.00025	Down	81.5469	44.2979	-0.880393	0.0181132	Down
16161	Il12rb1	3325	27.2264	13.673	0.0297197	-0.993675	Down	27.5067	13.2883	-1.04963	0.0203499	Down
100503337	Gm9895	664	5.11134	2.56953	0.0223703	-0.992198	Down	5.32911	2.76308	-0.947619	0.030538	Down
18606	Enpp2	3276	23444.9	11827.5	1.42e-08	-0.987127	Down	23518.5	13849.6	-0.763948	0.00367339	Down
14618	Gjb1	1599	254.21	128.474	0.0162616	-0.984543	Down	255.562	134.478	-0.9263	0.0270758	Down
18417	Cldn11	1872	3366.84	1702.52	0.033872	-0.983723	Down	3420.13	1782.78	-0.939923	0.0405526	Down
327768	A330049N07Rik	6084	78.8286	39.9759	0.0356012	-0.979587	Down	79.6005	32.5921	-1.28825	0.00502031	Down
21869	Nkx2-1	2572	104.835	53.2844	0.00887593	-0.976334	Down	106.614	59.8279	-0.83351	0.0243716	Down
230678	Tmem125	2156	184.6	94.586	0.0192637	-0.964707	Down	186.623	95.6014	-0.965023	0.018904	Down
69847	Wnk4	4148	142.214	72.8981	0.0011338	-0.964107	Down	143.584	89.1843	-0.687032	0.0384177	Down
52428	Rhpn2	3439	189.931	97.4994	0.000230053	-0.96201	Down	192.73	113.936	-0.758351	0.00443603	Down
77767	Ermn	3550	1095.17	563.024	0.0308726	-0.959889	Down	1111.25	588.192	-0.917818	0.0372802	Down
243911	Kirrel2	3091	176.918	91.0727	2.05e-06	-0.957991	Down	179.529	102.07	-0.814651	3.75e-05	Down
70807	Arrdc2	2513	399.445	205.879	0.0363283	-0.956203	Down	404.99	212.617	-0.929627	0.0399723	Down
18188	Nrtn	1023	82.0259	42.3164	0.0151635	-0.95486	Down	82.8969	46.8478	-0.823337	0.0405986	Down
263406	Plekhg3	6940	711.914	367.658	0.00458815	-0.953338	Down	717.513	390.436	-0.877919	0.0131356	Down
320485	B230312C02Rik	1703	10.2397	5.29582	0.0421651	-0.951252	Down	9.74711	4.56497	-1.09437	0.0156083	Down
213391	Rassf4	6370	196.161	101.491	0.0162516	-0.950686	Down	197.307	96.7747	-1.02774	0.0101159	Down
74770	Hhatl	1901	109.478	56.8492	0.0172364	-0.945427	Down	108.284	53.3656	-1.02084	0.0158483	Down
15245	Hhip	9094	234.976	122.574	0.00794117	-0.938865	Down	236.982	122.909	-0.947189	0.00885658	Down
17313	Mgp	614	135.464	70.7815	0.000122031	-0.936466	Down	137.23	84.641	-0.697165	0.00809308	Down
12585	Cdr2	2525	456.747	239.036	0.000573121	-0.934167	Down	460.471	266.291	-0.790107	0.0092522	Down
56212	Rhog	1264	434.585	229.816	0.00973487	-0.919159	Down	441.677	264.964	-0.737197	0.0399502	Down
277744	Gm694	922	22.9356	12.1423	0.0200035	-0.917543	Down	23.1693	13.0259	-0.830832	0.0385343	Down
216033	Ctnna3	3609	31.654	16.7633	0.0454926	-0.917077	Down	31.5023	12.6897	-1.3118	0.00395025	Down
15959	Ifit3	1998	138.832	73.6968	0.0163607	-0.913663	Down	140.847	79.3978	-0.826962	0.029688	Down
232943	Klc3	1820	58.9632	31.3432	0.00217392	-0.911661	Down	59.0094	34.2091	-0.786567	0.0245882	Down
320981	Enpp6	2848	133.842	71.164	0.0366495	-0.911308	Down	135.212	64.4893	-1.06809	0.0126264	Down
11440	Chrna6	2921	16.203	8.62569	0.0367467	-0.909547	Down	15.629	8.81044	-0.826935	0.0439572	Down
14067	F5	7433	729.074	388.514	3.26e-05	-0.908097	Down	727.056	411.761	-0.82026	0.00812789	Down
226101	Myof	7094	216.71	115.633	0.000197921	-0.906209	Down	218.895	120.938	-0.855973	0.00119455	Down
67203	Nde1	2258	511.309	273.172	0.00406102	-0.904385	Down	522.205	320.652	-0.703608	0.0174713	Down
22771	Zic1	3350	276.25	147.741	0.00780887	-0.902908	Down	277.308	145.396	-0.931499	0.0097071	Down
213439	Gpr174	4955	4.98075	2.66686	0.0334888	-0.901223	Down	5.01933	2.70219	-0.893364	0.0323723	Down
20496	Slc12a2	6870	2655.12	1423.85	0.000583724	-0.898979	Down	2673.39	1337.4	-0.999246	0.000429998	Down
218121	Mboat1	2817	91.7519	49.4754	0.0170292	-0.891028	Down	91.6086	46.8021	-0.96891	0.0139972	Down
244416	Ppp1r3b	4253	56.7815	30.7569	0.00357587	-0.884509	Down	57.6653	37.4273	-0.623612	0.0498744	Down
12955	Cryab	962	1501.7	813.608	0.00303304	-0.884194	Down	1525.6	947.491	-0.687196	0.0229336	Down
13867	Erbb3	4020	247.608	134.783	0.0264017	-0.877423	Down	250.309	133.568	-0.906137	0.0213026	Down
74008	Arsg	2849	648.107	353.397	0.0091655	-0.874942	Down	657.345	398.956	-0.72042	0.0358249	Down
380660	Acss3	2160	33.5762	18.5469	0.0258058	-0.856262	Down	33.5964	15.1882	-1.14535	0.00324946	Down
20525	Slc2a1	2573	2023.61	1127.39	6.43e-05	-0.843943	Down	2054.28	1334.41	-0.622438	0.00336628	Down
12268	C4b	5712	738.843	413.533	0.0120445	-0.837266	Down	752.391	460.635	-0.707858	0.0290258	Down
14745	Lpar1	3361	452.341	253.234	0.0215993	-0.836941	Down	457.63	249.024	-0.877897	0.0151309	Down
319776	Tmem72	3335	183.16	103.083	0.00160865	-0.829293	Down	183.333	112.283	-0.707327	0.0320848	Down
229603	Otud7b	8019	1356.65	763.664	0.00659224	-0.829039	Down	1369.88	766.199	-0.838257	0.0079119	Down
234094	Arhgef10	5873	1580.98	890.212	0.0442352	-0.828599	Down	1651.94	830.594	-0.991945	0.00228768	Down
213019	Pdlim2	1566	256.418	144.398	0.0309616	-0.828442	Down	259.429	149.537	-0.794842	0.0393964	Down
53608	Map3k6	4333	87.7608	49.4764	0.00572459	-0.826837	Down	88.4285	46.0157	-0.942384	0.00235644	Down
18035	Nfkbia	1592	352.826	201.036	0.00241027	-0.811502	Down	358.014	228.745	-0.646277	0.0180807	Down
68465	Adipor2	4092	1314.08	750.278	0.00159039	-0.808556	Down	1328.97	764.967	-0.796841	0.0027085	Down
102502	Pls1	3597	226.002	129.711	0.0247702	-0.801035	Down	228.34	137.682	-0.729837	0.0475153	Down
11541	Adora2b	1844	107.718	61.8307	0.000953269	-0.800866	Down	108.276	69.1576	-0.646752	0.0322841	Down
107272	Psat1	2174	2121.06	1230.33	0.00335732	-0.785747	Down	2142.81	1277.71	-0.745949	0.00900981	Down
76477	Pcolce2	2561	199.137	115.894	0.00475077	-0.780949	Down	201.919	121.222	-0.736129	0.00727077	Down
66614	Gpatch4	1778	585.187	340.683	0.00867392	-0.780466	Down	590.502	327.588	-0.85006	0.00550874	Down
26381	Esrrg	5651	494.045	288.093	0.0164589	-0.77811	Down	497.293	252.889	-0.975594	0.0030111	Down
74559	Elovl7	5453	503.862	294.805	0.00333736	-0.773269	Down	509.254	303.442	-0.746966	0.00729502	Down
269823	Pon3	1784	48.0281	28.1199	0.014892	-0.772285	Down	46.7697	23.1511	-1.01449	0.0109757	Down
68859	Smim1	3555	222.318	130.225	0.00135217	-0.771619	Down	224.473	135.639	-0.726769	0.00620925	Down
227120	Plcl1	6555	820.136	480.692	0.0087979	-0.770752	Down	828.406	452.959	-0.870958	0.00334182	Down
19416	Rasd1	1624	251.563	147.559	0.00389537	-0.769631	Down	255.083	169.767	-0.587409	0.0372837	Down
74030	Rin2	4755	489.103	287.263	6.44e-05	-0.767767	Down	495.803	313.869	-0.659604	0.000767846	Down
66277	Klf15	2294	499.362	294.873	0.000639992	-0.75999	Down	505.033	305.309	-0.726108	0.00230535	Down
16848	Lfng	2379	387.892	230.78	0.00330815	-0.749134	Down	393.428	242.139	-0.700262	0.00508994	Down
320924	Ccbe1	5742	239.65	142.872	0.0122398	-0.746212	Down	242.004	147.114	-0.718093	0.0229507	Down
271813	Agbl2	3462	35.8957	21.4299	0.0331474	-0.744183	Down	36.0932	21.0536	-0.777659	0.0328514	Down
69581	Rhou	3367	838.291	501.662	0.00167243	-0.740734	Down	848.436	520.578	-0.70469	0.00414364	Down
228852	Ppp1r16b	6395	2652.95	1590.37	0.00248819	-0.738236	Down	2683.21	1690.76	-0.666293	0.0110793	Down
18519	Kat2b	4955	627.795	377.547	0.00115726	-0.733635	Down	635.033	380.962	-0.737185	0.00186914	Down
76441	Daam2	7330	2270.49	1365.64	0.00190837	-0.733425	Down	2302.57	1516.44	-0.602558	0.0130411	Down
67731	Fbxo32	6936	257.028	155.02	0.0283877	-0.72947	Down	258.1	157.338	-0.714063	0.0480469	Down
67760	Slc38a2	5015	2154.23	1299.93	0.000339063	-0.728734	Down	2181.48	1356.61	-0.685301	0.00125512	Down
74051	Steap2	10012	529.276	319.767	0.00471668	-0.726998	Down	533.423	304.563	-0.80854	0.00365475	Down
12837	Col8a1	5110	238.917	144.487	0.00741652	-0.725568	Down	241.37	155.048	-0.638533	0.0305969	Down
213783	Plekhg1	7378	367.083	222.284	0.0333569	-0.723699	Down	371.557	215.224	-0.787746	0.018463	Down
16554	Kif13b	8725	1407.22	852.503	0.00947311	-0.723073	Down	1425.12	894.158	-0.67248	0.0183129	Down
12521	Cd82	1817	523.423	317.46	0.0119943	-0.7214	Down	529.388	340.245	-0.637752	0.0354751	Down
67102	D16Ertd472e	6095	279.224	169.566	0.0296033	-0.719578	Down	282.533	174.191	-0.697748	0.0374269	Down
14623	Gjb6	2180	730.406	444.043	0.00120167	-0.718	Down	739.623	472.486	-0.64652	0.00545285	Down
18584	Pde8a	4057	452.056	274.882	0.0312953	-0.71769	Down	456.421	260.303	-0.810171	0.0151191	Down
18753	Prkcd	2853	653.17	399.254	0.0200083	-0.710152	Down	660.002	399.622	-0.723836	0.0207971	Down
278507	Wfikkn2	3392	80.3678	49.2109	0.00775457	-0.707639	Down	79.8073	37.8533	-1.0761	0.000878326	Down
74229	Paqr8	4438	2386.89	1462.27	0.000117651	-0.706926	Down	2416.22	1516.38	-0.672126	0.000642472	Down
210789	Tbc1d4	6590	365.315	224.065	0.013134	-0.705219	Down	366.497	208.682	-0.812492	0.0103096	Down
68420	Ankrd13a	3316	915.581	562.569	0.00467415	-0.702657	Down	926.742	602.458	-0.621306	0.0180676	Down
100434	Slc44a1	4202	1797.39	1107.18	0.0120956	-0.699012	Down	1814.13	1116.15	-0.70074	0.0182283	Down
14183	Fgfr2	5003	939.923	579.17	0.008842	-0.698555	Down	950.261	613.848	-0.630444	0.0278873	Down
14366	Fzd4	3685	203.983	125.715	0.00426696	-0.69829	Down	206.036	120.754	-0.770828	0.00249972	Down
225631	Onecut2	13407	68.0189	41.9261	0.0326209	-0.698087	Down	67.7353	35.4728	-0.933194	0.00923986	Down
14388	Gab1	4886	767.698	473.978	0.0324749	-0.69572	Down	777.919	497.72	-0.644284	0.0495281	Down
240690	St18	5805	378.696	234.097	0.035244	-0.693936	Down	378.407	203.008	-0.8984	0.011139	Down
52840	Dbndd2	3793	2385.57	1475.47	0.00952773	-0.693159	Down	2415.39	1574.18	-0.61766	0.0265439	Down
20912	Stxbp3	2394	348.383	215.734	0.0178994	-0.691422	Down	352.433	221.408	-0.670638	0.0252971	Down
240028	Lnpep	5181	222.035	137.713	0.0352724	-0.689122	Down	209.162	89.1606	-1.23014	0.00445117	Down
338367	Myo1d	4880	369.038	229.559	0.039489	-0.684905	Down	371.54	213.308	-0.800582	0.0185613	Down
270190	Ephb1	4686	603.951	376.284	0.0176238	-0.68261	Down	612.089	399.384	-0.615967	0.0350725	Down
100048534	Cfap43	5947	131.82	82.1333	0.00282276	-0.682526	Down	133.442	85.2363	-0.646671	0.0077118	Down
70599	Ssfa2	5446	1442.41	901.947	0.00434146	-0.677365	Down	1458.38	913.56	-0.674795	0.00744981	Down
17355	Aff1	8353	375.194	234.63	0.00020797	-0.677248	Down	378.243	249.484	-0.600366	0.0119717	Down
70417	Megf10	7519	472.068	296.327	0.0149724	-0.671804	Down	475.405	292.27	-0.701853	0.0204495	Down
11421	Ace	4424	1253.79	788.119	0.0014714	-0.669815	Down	1268.56	840.921	-0.593154	0.0100278	Down
382236	Brwd3	6434	109.352	68.7655	0.017605	-0.669218	Down	109.48	61.4119	-0.834075	0.00866839	Down
240752	Pik3c2b	8854	700.518	442.4	0.0274655	-0.663072	Down	708.266	456.242	-0.634491	0.0420211	Down
16180	Il1rap	4511	743.716	471.276	0.00979217	-0.658179	Down	752.349	485.908	-0.630717	0.0185841	Down
13616	Edn3	3117	104.233	66.1093	0.0270945	-0.656884	Down	105.389	67.5821	-0.641007	0.0373146	Down
59079	Erbb2ip	6571	1491.17	948.516	0.0155651	-0.652704	Down	1499.34	899.391	-0.737303	0.0141564	Down
77125	Il33	2534	805.162	512.802	0.0298768	-0.650877	Down	811.087	453.42	-0.839008	0.00584842	Down
14664	Slc6a9	3400	1180.53	752.314	0.0291097	-0.650033	Down	1193.86	764.069	-0.64386	0.0350628	Down
18024	Nfe2l2	2475	267.39	171.623	0.0164074	-0.639704	Down	270.712	179.632	-0.591719	0.0315849	Down
66395	Ahnak	15088	773.917	497.077	0.0120718	-0.638709	Down	781.62	481.803	-0.698023	0.00904193	Down
18718	Pip4k2a	3471	1664.95	1070.05	0.00368113	-0.637798	Down	1686.95	1114.9	-0.597505	0.00756257	Down
18805	Pld1	4932	176.106	113.747	0.0363412	-0.630618	Down	177.905	108.61	-0.711953	0.0191493	Down
16847	Lepr	5129	80.9338	52.6303	0.0282975	-0.62085	Down	80.4085	46.8747	-0.778539	0.0246784	Down
67338	Rffl	4475	456.596	297.385	0.0355428	-0.618586	Down	461.755	276.287	-0.740962	0.00995177	Down
53320	Folh1	4608	233.607	153.216	0.0295424	-0.608513	Down	235.921	141.497	-0.737536	0.00904722	Down
74747	Ddit4	1685	982.581	646.02	0.00781086	-0.604998	Down	993.946	650.77	-0.61102	0.0108607	Down
12737	Cldn1	3263	156.992	103.516	0.0279743	-0.60084	Down	157.778	99.0727	-0.67134	0.028653	Down
329910	Acot11	5668	859.21	566.688	0.000207815	-0.600457	Down	870.179	572.536	-0.603945	0.000351923	Down
109270	Prr5	2911	257.271	170.199	0.00122374	-0.596067	Down	260.463	166.84	-0.642617	0.000731831	Down
17067	Ly6c1	867	365.546	242.408	0.00327987	-0.592614	Down	370.08	244.824	-0.59609	0.00430913	Down
236285	Lancl3	3920	124.552	82.8959	0.019287	-0.587377	Down	123.814	65.467	-0.919338	0.00385288	Down
243931	Tshz3	5375	129.367	196.621	0.0197342	0.60395	Up	131.559	197.633	0.587106	0.0310428	Up
216725	Adamts2	5404	331.1	522.923	6.58e-05	0.659333	Up	336.436	538.042	0.677389	0.000160246	Up
15370	Nr4a1	2599	785.676	1262.43	0.00431146	0.684202	Up	801.608	1270.49	0.664415	0.012809	Up
54485	Dll4	3451	44.9178	73.6972	0.00658843	0.714322	Up	45.457	69.5625	0.613807	0.0250892	Up
403174	Msantd1	2757	34.3442	56.6826	0.0272467	0.722839	Up	35.795	64.4205	0.847762	0.0154601	Up
664837	Gm7361	2438	36.7093	60.9079	0.0133202	0.730484	Up	37.33	66.3905	0.830641	0.00343641	Up
68775	Atp6v1c2	4979	119.902	201.999	0.00993349	0.752498	Up	120.785	185.963	0.622575	0.0360296	Up
14281	Fos	2107	271.538	457.722	0.00800124	0.753318	Up	272.861	439.116	0.686439	0.00899434	Up
16891	Lipg	3697	50.1142	84.6973	0.0366471	0.757099	Up	51.3253	90.3168	0.815324	0.0244551	Up
207819	4930539E08Rik	4528	143.936	246.422	0.0218704	0.77571	Up	146.955	257.097	0.80694	0.0182526	Up
387208	Mir212	3150	123.019	213.663	0.0267312	0.796458	Up	124.246	214.283	0.786316	0.0251319	Up
14395	Gabra2	2392	960.967	1686.69	8.44e-07	0.811639	Up	974.459	1466.41	0.589614	0.00302716	Up
319480	Itga11	4937	38.6754	73.0953	0.00123146	0.918362	Up	39.1804	67.2211	0.778781	0.00998749	Up
13654	Egr2	2972	71.7768	136.217	0.0176815	0.924321	Up	73.4734	147.831	1.00866	0.0082466	Up
104080	Nxph4	1675	47.3982	91.0584	0.00110564	0.94196	Up	48.5429	83.1044	0.775663	0.0199689	Up
16782	Lamc2	5182	77.0796	154.744	0.000941708	1.00546	Up	78.071	145.055	0.893747	0.00470593	Up
110751	Adam33	3098	12.5386	25.777	0.00737468	1.03971	Up	15.264	30.6742	1.00689	0.0266305	Up
226438	Igfn1	9114	84.7141	174.542	0.00782255	1.0429	Up	83.1357	195.498	1.23361	0.000248459	Up
229214	Qrfpr	1879	39	82.0555	0.000732932	1.07313	Up	38.7619	63.4944	0.71199	0.0356455	Up
23850	Pappa2	8973	112.292	255.822	0.00362897	1.18789	Up	113.11	226.441	1.0014	0.0174401	Up
56437	Rrad	1577	40.7398	95.0531	0.000734598	1.2223	Up	39.1531	66.4503	0.763151	0.0386597	Up
276920	Ccdc42	1353	35.5732	84.0497	0.00106152	1.24045	Up	36.9254	76.9639	1.05957	0.00961416	Up
140919	Slc17a6	4338	323.202	766.372	4.47e-16	1.24561	Up	333.965	522.362	0.645352	0.0312487	Up
319764	A730046J19Rik	4707	25.4428	61.5719	0.00103124	1.27502	Up	25.6701	52.1205	1.02176	0.0128625	Up
12140	Fabp7	762	182.433	452.734	6.86e-15	1.3113	Up	184.493	450.631	1.28838	6.02e-16	Up
11516	Adcyap1	3282	94.4348	284.986	3.94e-11	1.5935	Up	95.8246	190.35	0.990188	0.00123867	Up
104382	Barhl2	2329	11.9472	54.3507	1.47e-08	2.18563	Up	11.164	32.3045	1.53288	0.000150221	Up

## Sheet: 145
145 elements included exclusively in "List 2":		GeneID	Length	Control-Expression	Companion-susceptible-Expression	log2FoldChange(Companion-susceptible/Control)	Padj	Up/Down-Regulation	Pvalue	Symbol	Cellular Component	Molecular Function	Biological Process	Kegg Orthology	Nr Description	是否
11486		11486	1704	11.7328	6.22788	-0.913731	0.996796	*	0.0449478	Ada	NA	NA	NA	K01488//adenosine deaminase [EC:3.5.4.4]	gi|6680636|ref|NP_031424.1|//adenosine deaminase [Mus musculus]	shi
11565		11565	1806	382.488	198.241	-0.948158	0.964569	*	0.013021	Adssl1	NA	NA	NA	K01939//adenylosuccinate synthase [EC:6.3.4.4]	NA	shi
11568		11568	4254	301.899	190.42	-0.664884	0.739555	*	0.00317926	Aebp1	NA	NA	NA	K08639//carboxypeptidase X2	gi|160707889|ref|NP_033766.2|//adipocyte enhancer-binding protein 1 isoform 2 precursor [Mus musculus];gi|629266045|ref|NP_001278786.1|//adipocyte enhancer-binding protein 1 isoform 1 precursor [Mus musculus]	shi
11867		11867	1555	424.375	282.51	-0.58704	0.996796	*	0.0234131	Arpc1b	GO:0015629//actin cytoskeleton	NA	GO:0008064//regulation of actin polymerization or depolymerization	K05757//actin related protein 2/3 complex, subunit 1A/1B	gi|160837788|ref|NP_075631.2|//actin-related protein 2/3 complex subunit 1B [Mus musculus]	shi
12123		12123	5366	879.249	1334.22	0.601648	0.964569	*	0.0130542	Hrk	NA	NA	NA	K02512//activator of apoptosis harakiri	gi|148687850|gb|EDL19797.1|//harakiri, BCL2 interacting protein (contains only BH3 domain), partial [Mus musculus]	shi
12425		12425	2877	13.8717	7.23429	-0.939218	0.996796	*	0.0423145	Cckar	GO:0005783//endoplasmic reticulum;GO:0005764//lysosome;GO:0043195//terminal bouton;GO:0005768//endosome;GO:0031224//intrinsic component of membrane;GO:0016021//integral component of membrane;GO:0033267//axon part;GO:0005886//plasma membrane;GO:0000323//lytic vacuole	GO:0008188//neuropeptide receptor activity;GO:0004951//cholecystokinin receptor activity	GO:0031100//animal organ regeneration;GO:0016477//cell migration;GO:0090274//positive regulation of somatostatin secretion;GO:0007166//cell surface receptor signaling pathway;GO:0009628//response to abiotic stimulus;GO:0007420//brain development;GO:0030073//insulin secretion;GO:0051480//regulation of cytosolic calcium ion concentration;GO:0038188//cholecystokinin signaling pathway;GO:0006813//pot…	K04194//cholecystokinin A receptor	gi|672076328|ref|XP_008768410.1|//PREDICTED: cholecystokinin receptor type A isoform X1 [Rattus norvegicus];gi|6753306|ref|NP_033957.1|//cholecystokinin receptor type A [Mus musculus]	shi
12442		12442	1541	2.97988	5.56817	0.901951	0.996796	*	0.042489	Ccnb2	GO:0043231//intracellular membrane-bounded organelle;GO:0005815//microtubule organizing center;GO:0044444//cytoplasmic part	GO:0019900//kinase binding	GO:0000087//mitotic M phase;GO:0051726//regulation of cell cycle;GO:0002260//lymphocyte homeostasis;GO:0043009//chordate embryonic development;GO:0048534//hematopoietic or lymphoid organ development;GO:0044772//mitotic cell cycle phase transition	K05868//cyclin B	gi|86198318|ref|NP_031656.2|//G2/mitotic-specific cyclin-B2 [Mus musculus]	shi
12475		12475	1681	38.9968	24.3585	-0.67893	0.996796	*	0.047521	Cd14	GO:0044421//extracellular region part;GO:0044464//cell part;GO:0016021//integral component of membrane	GO:0008289//lipid binding	GO:0050663//cytokine secretion;GO:0097305//response to alcohol;GO:0006952//defense response;GO:0006897//endocytosis;GO:0034097//response to cytokine;GO:0032496//response to lipopolysaccharide;GO:0001819//positive regulation of cytokine production;GO:0010038//response to metal ion;GO:0070391//response to lipoteichoic acid	K04391//monocyte differentiation antigen CD14	gi|6753332|ref|NP_033971.1|//monocyte differentiation antigen CD14 precursor [Mus musculus]	shi
12628		12628	4369	336.067	209.182	-0.683991	0.996796	*	0.023939	Cfh	GO:0016020//membrane;GO:0043231//intracellular membrane-bounded organelle;GO:0070062//extracellular exosome;GO:0044421//extracellular region part;GO:0005634//nucleus;GO:0072562//blood microparticle;GO:0005737//cytoplasm;GO:0005886//plasma membrane	GO:0043395//heparan sulfate proteoglycan binding;GO:0043168//anion binding;GO:0001851//complement component C3b binding;GO:0005539//glycosaminoglycan binding;GO:0008201//heparin binding	GO:0006956//complement activation;GO:0030449//regulation of complement activation;GO:0071222//cellular response to lipopolysaccharide;GO:0032496//response to lipopolysaccharide;GO:0006957//complement activation, alternative pathway;GO:0071346//cellular response to interferon-gamma;GO:0002673//regulation of acute inflammatory response;GO:0034341//response to interferon-gamma;GO:0070301//cellular r…	K04004//complement factor H	gi|109627652|ref|NP_034018.2|//complement factor H precursor [Mus musculus]	shi
12695		12695	4467	335.571	197.368	-0.76573	0.996796	*	0.0410011	Inadl	GO:0016020//membrane;GO:0070062//extracellular exosome;GO:0048471//perinuclear region of cytoplasm;GO:0032991//macromolecular complex;GO:0043234//protein complex;GO:0005923//bicellular tight junction;GO:0043296//apical junction complex;GO:0045177//apical part of cell;GO:0044444//cytoplasmic part;GO:0005886//plasma membrane	GO:0005515//protein binding	NA	K06092//InaD-like protein	gi|55769581|ref|NP_001005784.1|//inaD-like protein isoform 2 [Mus musculus];gi|6671754|ref|NP_031730.1|//inaD-like protein isoform 3 [Mus musculus];gi|55769576|ref|NP_001005787.1|//inaD-like protein isoform 4 [Mus musculus];gi|148698954|gb|EDL30901.1|//InaD-like (Drosophila), isoform CRA_a, partial [Mus musculus];gi|55769578|ref|NP_766284.2|//inaD-like protein isoform 1 [Mus musculus]	shi
13007		13007	1770	4091.27	2435.9	-0.748094	0.944815	*	0.0110021	Csrp1	GO:0043231//intracellular membrane-bounded organelle;GO:0005856//cytoskeleton	GO:0046914//transition metal ion binding	GO:0007010//cytoskeleton organization	K09377//cysteine and glycine-rich protein	gi|537170965|gb|ERE74332.1|//cysteine and glycine-rich protein 1 [Cricetulus griseus]	shi
13179		13179	1899	444.631	719.959	0.695307	0.996796	*	0.0268414	Dcn	NA	NA	NA	K04660//decorin	NA	shi
14017		14017	1612	487.874	270.952	-0.84847	0.996796	*	0.0201846	Evi2a	GO:0031224//intrinsic component of membrane	NA	NA	NA	gi|6753786|ref|NP_034291.1|//protein EVI2A precursor [Mus musculus]	shi
14282		14282	4096	233.918	386.946	0.72613	0.943264	*	0.01056	Fosb	GO:0005634//nucleus	GO:0003677//DNA binding;GO:0000978//RNA polymerase II core promoter proximal region sequence-specific DNA binding;GO:0005515//protein binding;GO:0001077//transcriptional activator activity, RNA polymerase II core promoter proximal region sequence-specific binding	GO:0032502//developmental process;GO:0051592//response to calcium ion;GO:0071277//cellular response to calcium ion;GO:0045944//positive regulation of transcription from RNA polymerase II promoter;GO:0006366//transcription from RNA polymerase II promoter	K09029//protein FosB	gi|947205153|ref|XP_014438515.1|//PREDICTED: protein fosB [Tupaia chinensis];gi|568944868|ref|XP_006539607.1|//PREDICTED: protein fosB isoform X2 [Mus musculus]	shi
14472		14472	2126	10.6726	5.67588	-0.91099	0.996796	*	0.0468266	Gbx2	GO:0043231//intracellular membrane-bounded organelle	GO:0003677//DNA binding;GO:0001071//nucleic acid binding transcription factor activity	GO:0021879//forebrain neuron differentiation;GO:0001525//angiogenesis;GO:0030917//midbrain-hindbrain boundary development;GO:0006351//transcription, DNA-templated;GO:0021536//diencephalon development;GO:0021546//rhombomere development;GO:0001667//ameboidal-type cell migration;GO:0042471//ear morphogenesis;GO:0022037//metencephalon development;GO:0021924//cell proliferation in external granule lay…	K09321//homeobox protein GBX	gi|524964733|ref|XP_005082278.1|//PREDICTED: homeobox protein GBX-2 [Mesocricetus auratus]	shi
14912		14912	1907	416.23	228.604	-0.86453	0.996796	*	0.0253054	Nkx6-2	GO:0043231//intracellular membrane-bounded organelle	GO:0044212//transcription regulatory region DNA binding;GO:0001071//nucleic acid binding transcription factor activity	GO:0010453//regulation of cell fate commitment;GO:0031016//pancreas development;GO:0021520//spinal cord motor neuron cell fate specification;GO:0014003//oligodendrocyte development;GO:0050905//neuromuscular process;GO:0021521//ventral spinal cord interneuron specification;GO:0006366//transcription from RNA polymerase II promoter	K09350//homeobox protein Nkx-6.2	gi|76443675|ref|NP_899071.2|//homeobox protein Nkx-6.2 [Mus musculus]	shi
15160		15160	2204	44.0567	23.0199	-0.936482	0.996796	*	0.0415928	Serpind1	NA	NA	NA	K03912//heparin cofactor II	gi|161377465|ref|NP_032249.3|//heparin cofactor 2 precursor [Mus musculus]	shi
15203		15203	4647	176.966	117.892	-0.586006	0.832265	*	0.00622969	Heph	GO:0016020//membrane;GO:0031224//intrinsic component of membrane;GO:0016323//basolateral plasma membrane;GO:0016021//integral component of membrane;GO:0044444//cytoplasmic part;GO:0048471//perinuclear region of cytoplasm	GO:0052693//epoxyqueuosine reductase activity;GO:0043826//sulfur oxygenase reductase activity;GO:0003824//catalytic activity;GO:0043883//malolactic enzyme activity;GO:0043738//reduced coenzyme F420 dehydrogenase activity;GO:0008748//N-ethylmaleimide reductase activity;GO:0043169//cation binding;GO:0005507//copper ion binding;GO:0004322//ferroxidase activity;GO:0043914//NADPH:sulfur oxidoreductase…	GO:0006879//cellular iron ion homeostasis;GO:0000041//transition metal ion transport;GO:0030099//myeloid cell differentiation;GO:0055080//cation homeostasis;GO:0044710//single-organism metabolic process;GO:0055114//oxidation-reduction process;GO:0030218//erythrocyte differentiation;GO:0006825//copper ion transport;GO:0006826//iron ion transport;GO:0006875//cellular metal ion homeostasis	K14735//hephaestin [EC:1.16.3.1]	gi|148682268|gb|EDL14215.1|//hephaestin, isoform CRA_b, partial [Mus musculus];gi|30911107|ref|NP_851790.1|//hephaestin isoform 2 precursor [Mus musculus] ;gi|148682267|gb|EDL14214.1|//hephaestin, isoform CRA_a, partial [Mus musculus]	shi
15258		15258	4192	607.08	379.728	-0.67692	0.996796	*	0.0161495	Hipk2	GO:0090575//RNA polymerase II transcription factor complex;GO:0005815//microtubule organizing center;GO:0016605//PML body;GO:0005635//nuclear envelope;GO:0016604//nuclear body;GO:0005737//cytoplasm	GO:0003677//DNA binding;GO:0005524//ATP binding;GO:0003714//transcription corepressor activity;GO:0001104//RNA polymerase II transcription cofactor activity;GO:0001105//RNA polymerase II transcription coactivator activity;GO:0001085//RNA polymerase II transcription factor binding;GO:0003676//nucleic acid binding;GO:0032550//purine ribonucleoside binding;GO:0004674//protein serine/threonine kinase…	GO:0046330//positive regulation of JNK cascade;GO:0002089//lens morphogenesis in camera-type eye;GO:0060235//lens induction in camera-type eye;GO:0008344//adult locomotory behavior;GO:0010842//retina layer formation;GO:0032092//positive regulation of protein binding;GO:0003407//neural retina development;GO:0050882//voluntary musculoskeletal movement;GO:0007224//smoothened signaling pathway;GO:004…	K08826//homeodomain interacting protein kinase [EC:2.7.11.1]	gi|625200303|ref|XP_007642012.1|//PREDICTED: homeodomain-interacting protein kinase 2 isoform X3 [Cricetulus griseus];gi|659066195|ref|NP_001281073.1|//homeodomain-interacting protein kinase 2 isoform 4 [Mus musculus];gi|625200305|ref|XP_003503265.2|//PREDICTED: homeodomain-interacting protein kinase 2 isoform X4 [Cricetulus griseus];gi|659066193|ref|NP_001281072.1|//homeodomain-interacting prote…	shi
15460		15460	5570	282.427	173.362	-0.704095	0.996796	*	0.0446443	Hr	GO:0016604//nuclear body;GO:0044451//nucleoplasm part;GO:0000118//histone deacetylase complex	GO:0042809//vitamin D receptor binding;GO:0003677//DNA binding;GO:0046966//thyroid hormone receptor binding;GO:0003714//transcription corepressor activity;GO:0042826//histone deacetylase binding;GO:0003676//nucleic acid binding;GO:0046872//metal ion binding;GO:0043169//cation binding;GO:0003712//transcription cofactor activity;GO:0008134//transcription factor binding;GO:0019899//enzyme binding;GO…	GO:0045892//negative regulation of transcription, DNA-templated;GO:0051291//protein heterooligomerization;GO:0044092//negative regulation of molecular function;GO:0043433//negative regulation of sequence-specific DNA binding transcription factor activity;GO:0006351//transcription, DNA-templated;GO:0055114//oxidation-reduction process;GO:0051259//protein oligomerization	K00478//lysine-specific demethylase hairless [EC:1.14.11.-]	gi|31544072|ref|NP_068677.2|//lysine-specific demethylase hairless [Mus musculus];gi|48526063|gb|AAT45233.1|//hairless protein [Mus musculus]	shi
16372		16372	2646	14.8221	7.78005	-0.9299	0.996796	*	0.0266835	Irx2	GO:0005634//nucleus	GO:0043565//sequence-specific DNA binding	GO:0072086//specification of loop of Henle identity;GO:0006355//regulation of transcription, DNA-templated;GO:0072272//proximal/distal pattern formation involved in metanephric nephron development	K19682//intraflagellar transport protein 46;K19553//homeobox protein TGIF2;K19383//homeobox protein TGIF1;K13172//serine/arginine repetitive matrix protein 2	gi|46559370|ref|NP_034704.1|//iroquois-class homeodomain protein IRX-2 [Mus musculus]	shi
16426		16426	3159	564.294	304.739	-0.888872	0.761858	*	0.00416452	Itih3	GO:0005576//extracellular region	GO:0004867//serine-type endopeptidase inhibitor activity;GO:0004866//endopeptidase inhibitor activity	GO:0010951//negative regulation of endopeptidase activity;GO:0051346//negative regulation of hydrolase activity;GO:0030212//hyaluronan metabolic process;GO:0030203//glycosaminoglycan metabolic process	K19014//inter-alpha-trypsin inhibitor heavy chain H1	gi|148692826|gb|EDL24773.1|//inter-alpha trypsin inhibitor, heavy chain 3, partial [Mus musculus];gi|589937618|ref|XP_006981566.1|//PREDICTED: inter-alpha-trypsin inhibitor heavy chain H3 isoform X1 [Peromyscus maniculatus bairdii];gi|354465723|ref|XP_003495326.1|//PREDICTED: inter-alpha-trypsin inhibitor heavy chain H3 isoform X1 [Cricetulus griseus];gi|159110717|ref|NP_032433.2|//inter-alpha-tr…	shi
16553		16553	7216	868.988	559.452	-0.635321	0.868697	*	0.00734792	Kif13a	GO:0005815//microtubule organizing center;GO:0031090//organelle membrane;GO:0005802//trans-Golgi network	GO:0003774//motor activity;GO:0032550//purine ribonucleoside binding	GO:0006886//intracellular protein transport;GO:0007041//lysosomal transport;GO:0048753//pigment granule organization;GO:0047496//vesicle transport along microtubule;GO:0016192//vesicle-mediated transport	K17914//kinesin family member 13	gi|755544680|ref|XP_011242677.1|//PREDICTED: kinesin-like protein KIF13A isoform X5 [Mus musculus];gi|568982373|ref|XP_006516924.1|//PREDICTED: kinesin-like protein KIF13A isoform X1 [Mus musculus];gi|564390894|ref|XP_006253825.1|//PREDICTED: kinesin-like protein KIF13A isoform X4 [Rattus norvegicus];gi|120300944|ref|NP_034747.2|//kinesin-like protein KIF13A [Mus musculus]	shi
16573		16573	6030	4083.15	2685.91	-0.604275	0.761858	*	0.00439259	Kif5b	GO:0042995//cell projection;GO:0005875//microtubule associated complex;GO:0044444//cytoplasmic part	GO:0015631//tubulin binding;GO:0003774//motor activity;GO:0032550//purine ribonucleoside binding	GO:0051130//positive regulation of cellular component organization;GO:0006928//movement of cell or subcellular component;GO:0006813//potassium ion transport;GO:0006873//cellular ion homeostasis;GO:0032988//ribonucleoprotein complex disassembly;GO:0051648//vesicle localization	K10396//kinesin family member 5	gi|61657921|ref|NP_032474.2|//kinesin-1 heavy chain [Mus musculus]	shi
16651		16651	4408	268.119	162.415	-0.723187	0.996796	*	0.0352935	Sspn	NA	NA	NA	NA	gi|568944124|ref|XP_006506979.1|//PREDICTED: sarcospan isoform X1 [Mus musculus]	shi
16873		16873	2736	11.9364	6.59985	-0.854856	0.996796	*	0.0491795	Lhx5	GO:0043231//intracellular membrane-bounded organelle	GO:0003677//DNA binding;GO:0046914//transition metal ion binding;GO:0001071//nucleic acid binding transcription factor activity	GO:0021543//pallium development;GO:0021515//cell differentiation in spinal cord;GO:0007267//cell-cell signaling;GO:0006351//transcription, DNA-templated;GO:0021872//forebrain generation of neurons;GO:0021533//cell differentiation in hindbrain;GO:0008283//cell proliferation;GO:0022037//metencephalon development	K18493//LIM homeobox protein 5	gi|6678690|ref|NP_032525.1|//LIM/homeobox protein Lhx5 [Mus musculus]	shi
17433		17433	6177	20128.7	10614.4	-0.923228	0.996796	*	0.0474625	Mobp	GO:0031981//nuclear lumen;GO:0043231//intracellular membrane-bounded organelle;GO:0044444//cytoplasmic part	GO:0005198//structural molecule activity	GO:0048731//system development	K09312//homeobox protein CDX;K06840//semaphorin 3	gi|607357226|gb|EZA51692.1|//Acetylcholine receptor subunit alpha-like protein [Cerapachys biroi];gi|86355503|ref|NP_001034454.1|//myelin-associated oligodendrocyte basic protein isoform b [Mus musculus];gi|148677232|gb|EDL09179.1|//myelin-associated oligodendrocytic basic protein, isoform CRA_c, partial [Mus musculus]	shi
17533		17533	5322	42.2944	21.6029	-0.969243	0.996796	*	0.0170538	Mrc1	GO:0031224//intrinsic component of membrane;GO:0043231//intracellular membrane-bounded organelle;GO:0031090//organelle membrane	GO:0038023//signaling receptor activity;GO:0048029//monosaccharide binding	GO:0006897//endocytosis;GO:0007154//cell communication	K06560//mannose receptor, C type	gi|224967062|ref|NP_032651.2|//macrophage mannose receptor 1 precursor [Mus musculus]	shi
17768		17768	2070	139.248	89.9979	-0.629689	0.996796	*	0.0179078	Mthfd2	NA	NA	NA	K13403//methylenetetrahydrofolate dehydrogenase(NAD+) / 5,10-methenyltetrahydrofolate cyclohydrolase [EC:1.5.1.15 3.5.4.9]	gi|6678952|ref|NP_032664.1|//bifunctional methylenetetrahydrofolate dehydrogenase/cyclohydrolase, mitochondrial precursor [Mus musculus]	shi
18214		18214	8563	175.858	114.402	-0.620298	0.761858	*	0.00447304	Ddr2	GO:0031224//intrinsic component of membrane;GO:0070062//extracellular exosome;GO:0044459//plasma membrane part;GO:0016324//apical plasma membrane;GO:0005887//integral component of plasma membrane;GO:0005925//focal adhesion	GO:0005515//protein binding;GO:0005524//ATP binding;GO:0005518//collagen binding;GO:0038062//protein tyrosine kinase collagen receptor activity;GO:0004714//transmembrane receptor protein tyrosine kinase activity;GO:0032550//purine ribonucleoside binding	GO:0010763//positive regulation of fibroblast migration;GO:0001649//osteoblast differentiation;GO:0009888//tissue development;GO:0030199//collagen fibril organization;GO:0060350//endochondral bone morphogenesis;GO:0007169//transmembrane receptor protein tyrosine kinase signaling pathway;GO:0051091//positive regulation of sequence-specific DNA binding transcription factor activity;GO:0030500//regu…	K05125//discoidin domain receptor family member 2 [EC:2.7.10.1]	gi|158508514|ref|NP_072075.2|//discoidin domain-containing receptor 2 precursor [Mus musculus]	shi
18301		18301	1817	160.184	254.296	0.666776	0.996796	*	0.0211189	Fxyd5	GO:0031224//intrinsic component of membrane;GO:0005901//caveola;GO:0005887//integral component of plasma membrane;GO:0042383//sarcolemma;GO:0016021//integral component of membrane;GO:0034707//chloride channel complex	GO:0050839//cell adhesion molecule binding;GO:0008092//cytoskeletal protein binding;GO:0015075//ion transmembrane transporter activity;GO:0051117//ATPase binding;GO:0045296//cadherin binding;GO:0003779//actin binding;GO:0005216//ion channel activity;GO:0017080//sodium channel regulator activity;GO:0005254//chloride channel activity;GO:0017022//myosin binding	GO:1903278//positive regulation of sodium ion export from cell;GO:1903797//positive regulation of inorganic anion transmembrane transport;GO:0051480//regulation of cytosolic calcium ion concentration;GO:0032892//positive regulation of organic acid transport;GO:2000649//regulation of sodium ion transmembrane transporter activity;GO:0006821//chloride transport;GO:0086036//regulation of cardiac musc…	K13705//abhydrolase domain-containing protein 12B;K13362//FXYD domain-containing ion transport regulator 5;K13360//FXYD domain-containing ion transport regulator 1	gi|6679168|ref|NP_032787.1|//FXYD domain-containing ion transport regulator 5 isoform a precursor [Mus musculus];gi|38174623|gb|AAH61101.1|//Fxyd7 protein [Mus musculus];gi|642099562|emb|CDQ77417.1|//unnamed protein product [Oncorhynchus mykiss];gi|564473403|ref|NP_001274146.1|//FXYD domain-containing ion transport regulator 5 isoform b precursor [Mus musculus]	shi
18491		18491	11027	19.6765	10.9422	-0.846578	0.996796	*	0.0471872	Pappa	NA	NA	NA	K07762//pappalysin-1 [EC:3.4.24.79]	NA	shi
18741		18741	1925	12.2449	7.11229	-0.783793	0.996796	*	0.0412596	Pitx2	GO:0043231//intracellular membrane-bounded organelle;GO:0043234//protein complex	GO:0000982//transcription factor activity, RNA polymerase II core promoter proximal region sequence-specific binding;GO:0000977//RNA polymerase II regulatory region sequence-specific DNA binding;GO:0003682//chromatin binding;GO:0042802//identical protein binding;GO:0001104//RNA polymerase II transcription cofactor activity;GO:0001085//RNA polymerase II transcription factor binding	GO:0021984//adenohypophysis development;GO:0060425//lung morphogenesis;GO:0003209//cardiac atrium morphogenesis;GO:0055012//ventricular cardiac muscle cell differentiation;GO:0043010//camera-type eye development;GO:0021539//subthalamus development;GO:0007166//cell surface receptor signaling pathway;GO:0043009//chordate embryonic development;GO:0000768//syncytium formation by plasma membrane fusio…	K04686//paired-like homeodomain transcription factor 2	gi|30841039|ref|NP_035228.2|//pituitary homeobox 2 isoform b [Mus musculus];gi|109948275|ref|NP_001035967.1|//pituitary homeobox 2 isoform c [Mus musculus];gi|9506975|ref|NP_062207.1|//pituitary homeobox 2 isoform 2 [Rattus norvegicus]	shi
19106		19106	4343	117.421	67.3626	-0.801667	0.979292	*	0.0136359	Eif2ak2	GO:0043231//intracellular membrane-bounded organelle;GO:0044444//cytoplasmic part	GO:0008135//translation factor activity, RNA binding;GO:0004713//protein tyrosine kinase activity;GO:0004674//protein serine/threonine kinase activity;GO:0019888//protein phosphatase regulator activity;GO:0032550//purine ribonucleoside binding	GO:0009605//response to external stimulus;GO:0006468//protein phosphorylation;GO:0002252//immune effector process;GO:0002237//response to molecule of bacterial origin;GO:0043331//response to dsRNA;GO:0006984//ER-nucleus signaling pathway;GO:0006412//translation;GO:0019049//evasion or tolerance of host defenses by virus;GO:0008285//negative regulation of cell proliferation	K16195//eukaryotic translation initiation factor 2-alpha kinase 2 [EC:2.7.11.1]	gi|568999442|ref|XP_006523926.1|//PREDICTED: interferon-induced, double-stranded RNA-activated protein kinase isoform X1 [Mus musculus]	shi
19662		19662	953	55.3311	91.9293	0.732435	0.920264	*	0.00994291	Rbp4	GO:0032991//macromolecular complex;GO:0005665//DNA-directed RNA polymerase II, core complex;GO:0070062//extracellular exosome;GO:0044421//extracellular region part;GO:0005615//extracellular space;GO:0000932//P-body	GO:0046982//protein heterodimerization activity;GO:0031369//translation initiation factor binding;GO:0046983//protein dimerization activity;GO:0005501//retinoid binding;GO:0019841//retinol binding;GO:0005319//lipid transporter activity;GO:0003899//DNA-directed 5'-3' RNA polymerase activity;GO:0003697//single-stranded DNA binding;GO:0000166//nucleotide binding;GO:0034632//retinol transporter activ…	GO:0030540//female genitalia development;GO:0060044//negative regulation of cardiac muscle cell proliferation;GO:0043010//camera-type eye development;GO:0060065//uterus development;GO:0007601//visual perception;GO:0030323//respiratory tube development;GO:0050796//regulation of insulin secretion;GO:0031990//mRNA export from nucleus in response to heat stress;GO:0008584//male gonad development;GO:0…	K18271//retinol-binding protein 4	gi|226958688|ref|NP_001152959.1|//retinol-binding protein 4 isoform 1 [Mus musculus]	shi
19885		19885	2572	66.6524	40.5052	-0.718548	0.88548	*	0.00849111	Rorc	GO:0043231//intracellular membrane-bounded organelle;GO:0031981//nuclear lumen;GO:0005730//nucleolus	GO:0038023//signaling receptor activity;GO:0003707//steroid hormone receptor activity;GO:0003677//DNA binding;GO:0000981//RNA polymerase II transcription factor activity, sequence-specific DNA binding;GO:0001223//transcription coactivator binding;GO:0046914//transition metal ion binding;GO:0004879//RNA polymerase II transcription factor activity, ligand-activated sequence-specific DNA binding;GO:…	GO:0048537//mucosal-associated lymphoid tissue development;GO:0033077//T cell differentiation in thymus;GO:0036315//cellular response to sterol;GO:0045893//positive regulation of transcription, DNA-templated;GO:0019218//regulation of steroid metabolic process;GO:0010906//regulation of glucose metabolic process;GO:0032922//circadian regulation of gene expression;GO:0009755//hormone-mediated signal…	K08534//RAR-related orphan receptor gamma	gi|657188850|ref|NP_001280663.1|//nuclear receptor ROR-gamma isoform 2 [Mus musculus];gi|74202317|dbj|BAE23510.1|//unnamed protein product [Mus musculus];gi|188536040|ref|NP_035411.2|//nuclear receptor ROR-gamma isoform 1 [Mus musculus];gi|568922136|ref|XP_006501227.1|//PREDICTED: nuclear receptor ROR-gamma isoform X3 [Mus musculus]	shi
20147		20147	5855	16.6782	8.58576	-0.957945	0.996796	*	0.0271826	Rs1	GO:0044421//extracellular region part;GO:0019898//extrinsic component of membrane	GO:1901981//phosphatidylinositol phosphate binding;GO:0043168//anion binding	GO:0003407//neural retina development;GO:0022610//biological adhesion;GO:0016056//rhodopsin mediated signaling pathway;GO:0050953//sensory perception of light stimulus	K16669//protocadherin Fat 4;K03902//coagulation factor V (labile factor)	gi|42476341|ref|NP_035432.3|//retinoschisin precursor [Mus musculus]	shi
20249		20249	4844	3081.21	1913.2	-0.687511	0.996796	*	0.0218737	Scd1	GO:0031227//intrinsic component of endoplasmic reticulum membrane	GO:0046914//transition metal ion binding;GO:0016215//acyl-CoA desaturase activity	GO:0044126//regulation of growth of symbiont in host;GO:0006631//fatty acid metabolic process;GO:0045444//fat cell differentiation;GO:0042742//defense response to bacterium;GO:0010872//regulation of cholesterol esterification;GO:0008366//axon ensheathment	K00507//stearoyl-CoA desaturase (Delta-9 desaturase) [EC:1.14.19.1]	gi|31543675|ref|NP_033153.2|//acyl-CoA desaturase 1 [Mus musculus]	shi
20265		20265	8513	2333.66	1489.02	-0.648225	0.944815	*	0.0112506	Scn1a	GO:0044297//cell body;GO:0005887//integral component of plasma membrane;GO:0042383//sarcolemma;GO:0044291//cell-cell contact zone;GO:0031674//I band;GO:0033267//axon part;GO:0034703//cation channel complex	GO:0031420//alkali metal ion binding;GO:0005272//sodium channel activity	GO:0034220//ion transmembrane transport;GO:0001508//action potential;GO:0008344//adult locomotory behavior;GO:0050905//neuromuscular process;GO:0006814//sodium ion transport	K04833//voltage-gated sodium channel type I alpha	gi|125630315|ref|NP_061203.2|//sodium channel protein type 1 subunit alpha isoform 2 [Mus musculus]	shi
20348		20348	4956	416.528	243.328	-0.775508	0.158851	*	0.000205499	Sema3c	GO:0044421//extracellular region part	GO:0005102//receptor binding	GO:0014706//striated muscle tissue development;GO:0007399//nervous system development;GO:0048771//tissue remodeling;GO:0009952//anterior/posterior pattern specification;GO:0060445//branching involved in salivary gland morphogenesis;GO:0003208//cardiac ventricle morphogenesis;GO:0001667//ameboidal-type cell migration;GO:0048869//cellular developmental process;GO:0048646//anatomical structure forma…	K06840//semaphorin 3	gi|672048614|ref|XP_008760868.1|//PREDICTED: semaphorin-3C isoform X2 [Rattus norvegicus]	shi
20425		20425	2074	42.1135	23.7685	-0.825235	0.996796	*	0.0258118	Shmt1	GO:0043231//intracellular membrane-bounded organelle;GO:0044444//cytoplasmic part	GO:0004793//threonine aldolase activity;GO:0008238//exopeptidase activity;GO:0031406//carboxylic acid binding;GO:0042802//identical protein binding;GO:0016742//hydroxymethyl-, formyl- and related transferase activity	GO:0006766//vitamin metabolic process;GO:0006730//one-carbon metabolic process;GO:0051260//protein homooligomerization;GO:0006563//L-serine metabolic process;GO:0006578//amino-acid betaine biosynthetic process;GO:0006144//purine nucleobase metabolic process;GO:0006760//folic acid-containing compound metabolic process;GO:0006545//glycine biosynthetic process	K00600//glycine hydroxymethyltransferase [EC:2.1.2.1]	gi|67846103|ref|NP_033197.2|//serine hydroxymethyltransferase, cytosolic [Mus musculus]	shi
20715		20715	2338	58.4554	95.0334	0.701098	0.87074	*	0.00767948	Serpina3g	NA	GO:0004857//enzyme inhibitor activity	GO:0009725//response to hormone;GO:0051346//negative regulation of hydrolase activity	K04525//serpin peptidase inhibitor, clade A	gi|86476056|ref|NP_033277.1|//serine protease inhibitor A3G [Mus musculus];gi|568899249|ref|XP_006543093.1|//PREDICTED: serine protease inhibitor A3G isoform X1 [Mus musculus]	shi
20750		20750	1442	159.893	79.4839	-1.00837	0.996796	*	0.0297405	Spp1	GO:0044421//extracellular region part;GO:0044444//cytoplasmic part;GO:0031982//vesicle	GO:0005102//receptor binding	GO:0048671//negative regulation of collateral sprouting;GO:0014070//response to organic cyclic compound;GO:0009888//tissue development;GO:0030595//leukocyte chemotaxis;GO:0001503//ossification;GO:0006915//apoptotic process;GO:0032846//positive regulation of homeostatic process;GO:0006952//defense response;GO:0010810//regulation of cell-substrate adhesion;GO:0009725//response to hormone	K06250//secreted phosphoprotein 1	gi|323668333|ref|NP_001191130.1|//osteopontin isoform 1 [Mus musculus];gi|323668278|ref|NP_001191131.1|//osteopontin isoform 2 [Mus musculus]	shi
21832		21832	2261	78.4763	118.126	0.589999	0.996796	*	0.0450775	Thpo	GO:0044421//extracellular region part	GO:0005102//receptor binding	GO:0008283//cell proliferation;GO:0002237//response to molecule of bacterial origin;GO:0030097//hemopoiesis	K06854//thrombopoietin	gi|755553398|ref|XP_011244172.1|//PREDICTED: thrombopoietin isoform X6 [Mus musculus];gi|568995030|ref|XP_006522050.1|//PREDICTED: thrombopoietin isoform X1 [Mus musculus]	shi
22215		22215	4893	621.757	401.555	-0.630755	0.996796	*	0.0151076	Ube3a	GO:0043231//intracellular membrane-bounded organelle;GO:0005634//nucleus;GO:0000502//proteasome complex;GO:0005829//cytosol;GO:0044444//cytoplasmic part	GO:0061630//ubiquitin protein ligase activity;GO:0070738//tubulin-glycine ligase activity;GO:0070740//tubulin-glutamic acid ligase activity;GO:0019787//ubiquitin-like protein transferase activity;GO:0070736//protein-glycine ligase activity, initiating;GO:0005488//binding;GO:0018169//ribosomal S6-glutamic acid ligase activity;GO:0008766//UDP-N-acetylmuramoylalanyl-D-glutamyl-2,6-diaminopimelate-D-…	GO:0070936//protein K48-linked ubiquitination;GO:0019941//modification-dependent protein catabolic process;GO:0030521//androgen receptor signaling pathway;GO:0035037//sperm entry;GO:0006897//endocytosis;GO:0051865//protein autoubiquitination;GO:0060736//prostate gland growth;GO:0000209//protein polyubiquitination;GO:2000058//regulation of protein ubiquitination involved in ubiquitin-dependent pro…	K10587//ubiquitin-protein ligase E3 A [EC:2.3.2.26]	gi|76880494|ref|NP_035798.2|//ubiquitin-protein ligase E3A isoform 2 [Mus musculus];gi|60360606|dbj|BAD90321.1|//mKIAA4216 protein [Mus musculus]	shi
27008		27008	7258	1868.59	1218.37	-0.616994	0.996796	*	0.0322025	Micall1	NA	NA	NA	K19948//MICAL-like protein 1	gi|568992555|ref|XP_006521085.1|//PREDICTED: MICAL-like protein 1 isoform X2 [Mus musculus];gi|568992552|ref|XP_006521084.1|//PREDICTED: MICAL-like protein 1 isoform X1 [Mus musculus]	shi
27762		27762	5505	6.78074	3.60098	-0.913055	0.996796	*	0.0463355	Vwa7	GO:0005576//extracellular region	NA	NA	K08741//DNA mismatch repair protein MSH5;K17341//hemicentin	gi|20147795|ref|NP_613048.1|//von Willebrand factor A domain-containing protein 7 precursor [Mus musculus];gi|148694746|gb|EDL26693.1|//DNA segment, Chr 17, human D6S56E 3, isoform CRA_b [Mus musculus]	shi
28105		28105	4555	170.211	112.523	-0.597104	0.996796	*	0.0266163	Trim36	GO:0043232//intracellular non-membrane-bounded organelle;GO:0031982//vesicle	GO:0046914//transition metal ion binding;GO:0003824//catalytic activity	GO:0007338//single fertilization	K12013//tripartite motif-containing protein 36 [EC:2.3.2.27]	gi|283945596|ref|NP_001164326.1|//E3 ubiquitin-protein ligase Trim36 isoform 2 [Mus musculus];gi|40254335|ref|NP_849203.2|//E3 ubiquitin-protein ligase Trim36 isoform 1 [Mus musculus]	shi
28250		28250	4453	1100.65	733.024	-0.586418	0.739555	*	0.00333137	Slco1a4	GO:0044459//plasma membrane part;GO:0005903//brush border;GO:0005887//integral component of plasma membrane;GO:0031526//brush border membrane;GO:0016021//integral component of membrane	GO:0005319//lipid transporter activity;GO:0015291//secondary active transmembrane transporter activity;GO:0015349//thyroid hormone transmembrane transporter activity;GO:0015125//bile acid transmembrane transporter activity;GO:0046943//carboxylic acid transmembrane transporter activity;GO:0015347//sodium-independent organic anion transmembrane transporter activity	GO:0098779//mitophagy in response to mitochondrial depolarization;GO:0031100//animal organ regeneration;GO:0009914//hormone transport;GO:0015718//monocarboxylic acid transport;GO:0080184//response to phenylpropanoid;GO:0015721//bile acid and bile salt transport;GO:0050892//intestinal absorption;GO:0022600//digestive system process;GO:0043252//sodium-independent organic anion transport;GO:0048545/…	K03460//solute carrier organic anion transporter family, member 1A;K12665//cytochrome P450 family 26 subfamily C	gi|13507614|ref|NP_109612.1|//solute carrier organic anion transporter family member 1A4 [Mus musculus];gi|18777755|ref|NP_571981.1|//solute carrier organic anion transporter family member 1A4 [Rattus norvegicus];gi|18700000|ref|NP_570931.1|//solute carrier organic anion transporter family member 1A5 [Mus musculus];gi|1000755918|ref|XP_015600902.1|//PREDICTED: solute carrier organic anion transpo…	shi
29876		29876	4065	1707.11	1071.85	-0.671448	0.996796	*	0.0366853	Clic4	GO:0012506//vesicle membrane;GO:0042995//cell projection;GO:0034702//ion channel complex;GO:0005815//microtubule organizing center;GO:0034399//nuclear periphery;GO:0030054//cell junction;GO:0044444//cytoplasmic part	GO:0005515//protein binding;GO:0005254//chloride channel activity	GO:0016477//cell migration;GO:0009913//epidermal cell differentiation;GO:0060562//epithelial tube morphogenesis;GO:0034220//ion transmembrane transport;GO:0001885//endothelial cell development;GO:0019953//sexual reproduction;GO:0051592//response to calcium ion;GO:0051452//intracellular pH reduction;GO:0007010//cytoskeleton organization;GO:0061245//establishment or maintenance of bipolar cell pola…	K05024//chloride intracellular channel protein 4	gi|7304963|ref|NP_038913.1|//chloride intracellular channel protein 4 [Mus musculus]	shi
30937		30937	1742	39.5913	75.5917	0.933047	0.634924	*	0.00208503	Lmcd1	GO:0043231//intracellular membrane-bounded organelle;GO:0031012//extracellular matrix;GO:0044421//extracellular region part;GO:0005634//nucleus;GO:0005615//extracellular space;GO:0005737//cytoplasm	GO:0005515//protein binding;GO:0003714//transcription corepressor activity;GO:0046914//transition metal ion binding;GO:0003712//transcription cofactor activity;GO:0008270//zinc ion binding	GO:0098779//mitophagy in response to mitochondrial depolarization;GO:0006366//transcription from RNA polymerase II promoter;GO:0003300//cardiac muscle hypertrophy;GO:0000122//negative regulation of transcription from RNA polymerase II promoter;GO:0098792//xenophagy;GO:0070886//positive regulation of calcineurin-NFAT signaling cascade;GO:0033173//calcineurin-NFAT signaling cascade;GO:0002230//posi…	K04511//prickle	gi|21450157|ref|NP_659048.1|//LIM and cysteine-rich domains protein 1 [Mus musculus]	shi
50784		50784	1626	69.4795	38.3045	-0.859074	0.996796	*	0.0361349	Plpp2	NA	NA	NA	K01080//phosphatidate phosphatase [EC:3.1.3.4]	NA	shi
50883		50883	2247	25.5839	14.9061	-0.779334	0.996796	*	0.0436606	Chek2	GO:0016604//nuclear body;GO:0044427//chromosomal part	GO:0043169//cation binding;GO:0042802//identical protein binding;GO:0004672//protein kinase activity;GO:0019900//kinase binding;GO:0044389//ubiquitin-like protein ligase binding;GO:0032550//purine ribonucleoside binding	GO:0006281//DNA repair;GO:0000087//mitotic M phase;GO:0010212//response to ionizing radiation;GO:0006468//protein phosphorylation;GO:0035556//intracellular signal transduction;GO:0006351//transcription, DNA-templated;GO:0030163//protein catabolic process;GO:0009894//regulation of catabolic process;GO:0031573//intra-S DNA damage checkpoint;GO:0012501//programmed cell death;GO:0007052//mitotic spin…	K06641//serine/threonine-protein kinase Chk2 [EC:2.7.11.1]	gi|7710088|ref|NP_057890.1|//serine/threonine-protein kinase Chk2 [Mus musculus]	shi
52502		52502	2870	1221.91	694.522	-0.815045	0.979292	*	0.0136779	Carhsp1	GO:0070062//extracellular exosome;GO:0000177//cytoplasmic exosome (RNase complex);GO:0005829//cytosol;GO:0043186//P granule;GO:0044444//cytoplasmic part;GO:0035770//ribonucleoprotein granule;GO:0000178//exosome (RNase complex)	GO:0003729//mRNA binding;GO:0003677//DNA binding;GO:0005515//protein binding;GO:0003730//mRNA 3'-UTR binding	GO:0019932//second-messenger-mediated signaling;GO:0006355//regulation of transcription, DNA-templated;GO:0006351//transcription, DNA-templated;GO:0043488//regulation of mRNA stability;GO:0043487//regulation of RNA stability	K15441//tRNA-specific adenosine deaminase 2 [EC:3.5.4.-];K00503//dopamine beta-monooxygenase [EC:1.14.17.1]	gi|568995782|ref|XP_006522410.1|//PREDICTED: calcium-regulated heat stable protein 1 isoform X2 [Mus musculus];gi|13385290|ref|NP_080097.1|//calcium-regulated heat stable protein 1 [Mus musculus]	shi
54447		54447	5624	317.785	190.821	-0.735834	0.996796	*	0.0162343	Asah2	GO:0031224//intrinsic component of membrane;GO:0043231//intracellular membrane-bounded organelle;GO:0016021//integral component of membrane;GO:0005739//mitochondrion;GO:0005886//plasma membrane	GO:0016811//hydrolase activity, acting on carbon-nitrogen (but not peptide) bonds, in linear amides;GO:0017040//ceramidase activity	GO:0008283//cell proliferation;GO:0006665//sphingolipid metabolic process;GO:0012501//programmed cell death;GO:0042221//response to chemical;GO:0010033//response to organic substance;GO:0006643//membrane lipid metabolic process;GO:0006915//apoptotic process	K12349//neutral ceramidase [EC:3.5.1.23]	gi|148709769|gb|EDL41715.1|//N-acylsphingosine amidohydrolase 2, isoform CRA_a, partial [Mus musculus]	shi
56012		56012	906	68.2923	118.418	0.794088	0.996796	*	0.0148819	Pgam2	GO:0043231//intracellular membrane-bounded organelle;GO:0044444//cytoplasmic part	GO:0034416//bisphosphoglycerate phosphatase activity;GO:0004619//phosphoglycerate mutase activity;GO:0005488//binding	GO:0006007//glucose catabolic process;GO:0006936//muscle contraction;GO:0048232//male gamete generation;GO:0010038//response to metal ion	K01834//2,3-bisphosphoglycerate-dependent phosphoglycerate mutase [EC:5.4.2.11]	gi|9256624|ref|NP_061358.1|//phosphoglycerate mutase 2 [Mus musculus]	shi
58222		58222	2471	82.9056	31.7944	-1.38269	0.724285	*	0.003027	Rab37	GO:0016023//null	GO:0017111//nucleoside-triphosphatase activity;GO:0032550//purine ribonucleoside binding	GO:0045184//establishment of protein localization;GO:0009154//purine ribonucleotide catabolic process;GO:0035556//intracellular signal transduction	K13365//Na(+)/H(+) exchange regulatory cofactor NHE-RF1;K07914//Ras-related protein Rab-37	gi|254939625|ref|NP_067386.3|//ras-related protein Rab-37 isoform 1 [Mus musculus];gi|254939635|ref|NP_001157225.1|//ras-related protein Rab-37 isoform 2 [Mus musculus]	shi
58522		58522	1548	1.60458	3.04241	0.92302	0.996796	*	0.0241565	Trim54	GO:0015630//microtubule cytoskeleton;GO:0031674//I band	GO:0015631//tubulin binding;GO:0046914//transition metal ion binding	GO:0007019//microtubule depolymerization;GO:0048869//cellular developmental process	K10653//tripartite motif-containing protein 54	gi|10946824|ref|NP_067422.1|//tripartite motif-containing protein 54 [Mus musculus]	shi
66971		66971	1953	130.155	204.002	0.648359	0.88548	*	0.00921176	Cdk5rap1	GO:0044424//intracellular part;GO:0005739//mitochondrion	GO:0003824//catalytic activity;GO:0051536//iron-sulfur cluster binding;GO:0035597//N6-isopentenyladenosine methylthiotransferase activity;GO:0046872//metal ion binding;GO:0043169//cation binding;GO:0005515//protein binding;GO:0019887//protein kinase regulator activity;GO:0019207//kinase regulator activity;GO:0051539//4 iron, 4 sulfur cluster binding;GO:0032403//protein complex binding	GO:0030182//neuron differentiation;GO:0035600//tRNA methylthiolation;GO:0070900//mitochondrial tRNA modification;GO:0045736//negative regulation of cyclin-dependent protein serine/threonine kinase activity;GO:0045664//regulation of neuron differentiation;GO:0007417//central nervous system development;GO:0007420//brain development;GO:0008033//tRNA processing;GO:0008283//cell proliferation;GO:00701…	K15865//threonylcarbamoyladenosine tRNA methylthiotransferase CDKAL1 [EC:2.8.4.5]	gi|13385358|ref|NP_080152.1|//CDK5 regulatory subunit-associated protein 1 [Mus musculus]	shi
67080		67080	834	36.9277	22.9994	-0.683111	0.996796	*	0.0470051	1700019D03Rik	GO:0016020//membrane	NA	NA	NA	gi|21450635|ref|NP_659202.1|//small membrane A-kinase anchor protein [Mus musculus]	shi
67296		67296	2154	72.2075	39.7812	-0.860063	0.813363	*	0.005454	Socs4	NA	NA	GO:0007176//regulation of epidermal growth factor-activated receptor activity;GO:0032446//protein modification by small protein conjugation;GO:0040007//growth	K04697//suppressor of cytokine signaling 4	gi|49355822|ref|NP_543119.2|//suppressor of cytokine signaling 4 [Mus musculus]	shi
67637		67637	1395	4.00329	8.51443	1.08872	0.996796	*	0.0195069	4930470P17Rik	NA	NA	NA	NA	NA	shi
67824		67824	1456	256.049	158.211	-0.694572	0.996796	*	0.0275057	Nmral1	GO:0043231//intracellular membrane-bounded organelle	NA	NA	K12757//myosin regulatory light chain 12	gi|148664829|gb|EDK97245.1|//NmrA-like family domain containing 1, isoform CRA_b, partial [Mus musculus];gi|595582182|ref|NP_001277690.1|//nmrA-like family domain-containing protein 1 isoform 2 [Mus musculus];gi|24431937|ref|NP_080669.1|//nmrA-like family domain-containing protein 1 isoform 1 [Mus musculus]	shi
67971		67971	1040	1082.41	710.938	-0.606456	0.996796	*	0.0386566	Tppp3	GO:0015630//microtubule cytoskeleton	GO:0046872//metal ion binding;GO:0008092//cytoskeletal protein binding	GO:0000226//microtubule cytoskeleton organization	K20027//palmitoyltransferase ZDHHC1/11 [EC:2.3.1.225]	gi|685613849|ref|XP_009194938.1|//PREDICTED: tubulin polymerization-promoting protein family member 3 isoform X1 [Papio anubis]	shi
68312		68312	1339	290.87	170.683	-0.769057	0.996796	*	0.0361911	Gstm7	NA	NA	NA	K00799//glutathione S-transferase [EC:2.5.1.18]	NA	shi
68813		68813	10787	403.103	200.501	-1.00753	0.88548	*	0.00909867	Dock5	GO:0044424//intracellular part	GO:0030695//GTPase regulator activity	GO:0035556//intracellular signal transduction	K17707//dedicator of cytokinesis protein 5	gi|124358946|ref|NP_808448.2|//dedicator of cytokinesis protein 5 [Mus musculus];gi|537242926|gb|ERE87549.1|//dedicator of cytokinesis protein 5 [Cricetulus griseus]	shi
69083		69083	1465	7.87867	4.11573	-0.936802	0.996796	*	0.0422941	Sult1c2	GO:0005856//cytoskeleton	GO:0016782//transferase activity, transferring sulfur-containing groups	GO:0006790//sulfur compound metabolic process	K01025//null	gi|34328501|ref|NP_081211.3|//sulfotransferase 1C2 [Mus musculus]	shi
69183		69183	1211	9.21249	18.6545	1.01786	0.996796	*	0.0216339	C1qtnf2	GO:0044421//extracellular region part	GO:0005515//protein binding	GO:0051291//protein heterooligomerization;GO:0005978//glycogen biosynthetic process;GO:0019395//fatty acid oxidation;GO:0010828//positive regulation of glucose transport	K07296//adiponectin	gi|58037153|ref|NP_081255.1|//complement C1q tumor necrosis factor-related protein 2 precursor [Mus musculus]	shi
69572		69572	2169	24.8706	40.8293	0.715163	0.996796	*	0.0419397	Mfsd3	NA	NA	NA	K10730//ATP-dependent DNA helicase Q4 [EC:3.6.4.12]	gi|81889681|sp|Q5U419.1|MFSD3_MOUSE//RecName: Full=Major facilitator superfamily domain-containing protein 3	shi
69660		69660	2325	570.272	356.612	-0.677294	0.996796	*	0.0419599	Tmbim1	GO:0031090//organelle membrane;GO:0005764//lysosome	NA	NA	K06890//uncharacterized protein	gi|74217818|dbj|BAE41919.1|//unnamed protein product [Mus musculus]	shi
70686		70686	5112	188.443	123.026	-0.615168	0.832265	*	0.00590752	Dusp16	GO:0043231//intracellular membrane-bounded organelle	GO:0042578//phosphoric ester hydrolase activity;GO:0016791//phosphatase activity;GO:0005488//binding;GO:0016772//transferase activity, transferring phosphorus-containing groups	GO:0000165//MAPK cascade;GO:0006796//phosphate-containing compound metabolic process	K04459//dual specificity MAP kinase phosphatase [EC:3.1.3.16 3.1.3.48]	gi|148678577|gb|EDL10524.1|//dual specificity phosphatase 16, isoform CRA_c, partial [Mus musculus];gi|148678578|gb|EDL10525.1|//dual specificity phosphatase 16, isoform CRA_d, partial [Mus musculus]	shi
70835		70835	1129	4.7838	9.77629	1.03113	0.996796	*	0.027056	Prss22	NA	GO:0004175//endopeptidase activity	GO:0019538//protein metabolic process	K09626//brain-specific serine protease 4 [EC:3.4.21.-];K03992//mannan-binding lectin serine protease 1 [EC:3.4.21.-]	gi|755558957|ref|XP_006524968.2|//PREDICTED: brain-specific serine protease 4 isoform X1 [Mus musculus];gi|940777781|ref|XP_014304278.1|//PREDICTED: brain-specific serine protease 4 [Myotis lucifugus]	shi
71330		71330	4547	1478.71	945.954	-0.644493	0.996796	*	0.0199096	Rcbtb1	GO:0043231//intracellular membrane-bounded organelle	NA	GO:0006325//chromatin organization;GO:0006351//transcription, DNA-templated	K11494//RCC1 and BTB domain-containing protein	gi|169808411|ref|NP_082040.2|//RCC1 and BTB domain-containing protein 1 [Mus musculus];gi|524950686|ref|XP_005075355.1|//PREDICTED: RCC1 and BTB domain-containing protein 1 [Mesocricetus auratus]	shi
72125		72125	2509	563.154	320.753	-0.812067	0.832265	*	0.00615353	Amer2	NA	NA	NA	K19407//APC membrane recruitment protein 1	gi|257900443|ref|NP_001158177.1|//APC membrane recruitment protein 2 isoform 2 [Mus musculus] ;gi|142984668|sp|Q8CCJ4.2|AMER2_MOUSE//RecName: Full=APC membrane recruitment protein 2; Short=Amer2; AltName: Full=Protein FAM123A	shi
73100		73100	2841	14.3727	33.1885	1.20735	0.894845	*	0.00943911	2900092D14Rik	NA	NA	NA	NA	gi|148664508|gb|EDK96924.1|//mCG145686, partial [Mus musculus]	shi
74442		74442	6342	128.28	81.2477	-0.658893	0.805493	*	0.00488653	Sgms2	GO:0005887//integral component of plasma membrane;GO:0030173//integral component of Golgi membrane;GO:0031228//intrinsic component of Golgi membrane;GO:0016021//integral component of membrane;GO:0045203//integral component of cell outer membrane	GO:0047493//ceramide cholinephosphotransferase activity;GO:0016301//kinase activity;GO:0016780//phosphotransferase activity, for other substituted phosphate groups;GO:0033188//sphingomyelin synthase activity	GO:0016310//phosphorylation;GO:0006686//sphingomyelin biosynthetic process;GO:0006684//sphingomyelin metabolic process	K04714//shingomyelin synthase [EC:2.7.8.27]	gi|27229211|ref|NP_083219.2|//phosphatidylcholine:ceramide cholinephosphotransferase 2 [Mus musculus]	shi
76880		76880	1315	70.3723	108.863	0.629436	0.996796	*	0.0434211	6430411K18Rik	NA	NA	NA	K10798//poly [ADP-ribose] polymerase [EC:2.4.2.30];K00025//malate dehydrogenase [EC:1.1.1.37];K04612//calcium-sensing receptor;K08029//homeobox protein Nkx-2.2;K16803//cytoskeleton-associated protein 5	NA	shi
77543		77543	3085	42.8102	65.2044	0.607016	0.996796	*	0.0469163	8030442B05Rik	NA	NA	NA	K06530//CD109 antigen;K04257//olfactory receptor;K14702//solute carrier family 26 (sodium-independent chloride/iodide transporter), member 4;K10279//F-box and leucine-rich repeat protein 13	gi|520992812|gb|AGP25481.1|//envelope glycoprotein [Mus caroli]	shi
77994		77994	2751	41.0789	69.4481	0.757539	0.996796	*	0.020738	Mir99ahg	NA	NA	NA	K07817//receptor-type tyrosine-protein phosphatase N [EC:3.1.3.48];K12822//RNA-binding protein 25	gi|697460519|gb|KGL95789.1|//hypothetical protein N301_12772, partial [Charadrius vociferus];gi|677460377|gb|KFQ49791.1|//hypothetical protein N334_01813, partial [Pelecanus crispus]	shi
78603		78603	1178	18.1677	35.6027	0.970606	0.98838	*	0.0141633	B230216N24Rik	NA	NA	NA	NA	gi|148707948|gb|EDL39895.1|//mCG146138, partial [Mus musculus]	shi
78787		78787	7289	1713.41	1045.01	-0.713347	0.724285	*	0.00282586	Usp54	NA	GO:0016790//thiolester hydrolase activity;GO:0036459//thiol-dependent ubiquitinyl hydrolase activity	GO:0016579//protein deubiquitination;GO:0019941//modification-dependent protein catabolic process	K14206//solute carrier family 15 (oligopeptide transporter), member 1;K11366//ubiquitin carboxyl-terminal hydrolase 22/27/51 [EC:3.4.19.12]	gi|755549053|ref|XP_011243528.1|//PREDICTED: inactive ubiquitin carboxyl-terminal hydrolase 54 isoform X3 [Mus musculus];gi|755549057|ref|XP_011243530.1|//PREDICTED: inactive ubiquitin carboxyl-terminal hydrolase 54 isoform X5 [Mus musculus];gi|568989101|ref|XP_006519766.1|//PREDICTED: inactive ubiquitin carboxyl-terminal hydrolase 54 isoform X2 [Mus musculus];gi|124053453|ref|NP_084456.2|//inact…	shi
93961		93961	5034	1455.92	956.041	-0.606786	0.996796	*	0.0322315	B3galt5	GO:0031224//intrinsic component of membrane;GO:0043231//intracellular membrane-bounded organelle;GO:0005783//endoplasmic reticulum;GO:0016021//integral component of membrane;GO:0000139//Golgi membrane	GO:0008375//acetylglucosaminyltransferase activity;GO:0004376//glycolipid mannosyltransferase activity;GO:0016759//cellulose synthase activity;GO:0008755//O antigen polymerase activity;GO:0018718//1,2-dihydroxy-phenanthrene glycosyltransferase activity;GO:0000033//alpha-1,3-mannosyltransferase activity;GO:0052824//dolichyl-pyrophosphate Man7GlcNAc2 alpha-1,6-mannosyltransferase activity;GO:004692…	GO:0006486//protein glycosylation;GO:0006464//cellular protein modification process	K03877//beta-1,3-galactosyltransferase 5 [EC:2.4.1.-]	gi|15011870|ref|NP_149161.1|//beta-1,3-galactosyltransferase 5 [Mus musculus]	shi
100017		100017	2671	115.082	61.0726	-0.914061	0.996796	*	0.0246986	Ldlrap1	NA	NA	NA	K12474//low density lipoprotein receptor adapter protein 1	NA	shi
105440		105440	3766	312.061	199.586	-0.64482	0.994211	*	0.0142963	Kctd9	NA	NA	GO:0051259//protein oligomerization	K12559//myosin X;K14437//chromodomain-helicase-DNA-binding protein 7 [EC:3.6.4.12];K04257//olfactory receptor;K01011//thiosulfate/3-mercaptopyruvate sulfurtransferase [EC:2.8.1.1 2.8.1.2];K20131//Rab5 GDP/GTP exchange factor	gi|148704021|gb|EDL35968.1|//potassium channel tetramerisation domain containing 9, isoform CRA_d, partial [Mus musculus];gi|148704020|gb|EDL35967.1|//potassium channel tetramerisation domain containing 9, isoform CRA_c, partial [Mus musculus]	shi
106740		106740	1088	15.0492	29.7539	0.98339	0.996796	*	0.0229336	LOC106740	NA	NA	NA	NA	NA	shi
107239		107239	5887	550.147	289.049	-0.928503	0.996796	*	0.0442521	Carns1	NA	GO:0043169//cation binding;GO:0046872//metal ion binding;GO:0005524//ATP binding;GO:0047730//carnosine synthase activity;GO:0005488//binding;GO:0016887//ATPase activity	GO:0035499//carnosine biosynthetic process	K14755//carnosine synthase [EC:6.3.2.11]	gi|148701080|gb|EDL33027.1|//mCG3875, partial [Mus musculus];gi|569005517|ref|XP_006531680.1|//PREDICTED: carnosine synthase 1 isoform X1 [Mus musculus];gi|261245048|ref|NP_598909.2|//carnosine synthase 1 [Mus musculus]	shi
107250		107250	1476	49.1487	26.1961	-0.907803	0.996796	*	0.0196448	Kazald1	GO:0005614//interstitial matrix;GO:0005578//proteinaceous extracellular matrix	GO:0005520//insulin-like growth factor binding;GO:0019838//growth factor binding	GO:0001558//regulation of cell growth;GO:0030154//cell differentiation;GO:0030198//extracellular matrix organization;GO:0007275//multicellular organism development;GO:0016049//cell growth;GO:0043062//extracellular structure organization;GO:0001503//ossification;GO:0048869//cellular developmental process	K12567//titin [EC:2.7.11.1];K08784//HtrA serine peptidase 1 [EC:3.4.21.-];K19574//obscurin-like protein 1	gi|164698466|ref|NP_849260.2|//kazal-type serine protease inhibitor domain-containing protein 1 precursor [Mus musculus]	shi
109294		109294	7126	814.549	519.14	-0.649879	0.157941	*	0.000196464	Prex2	NA	NA	NA	K17588//phosphatidylinositol 3,4,5-trisphosphate-dependent Rac exchanger 2 protein	gi|183583559|ref|NP_083801.1|//phosphatidylinositol 3,4,5-trisphosphate-dependent Rac exchanger 2 protein isoform 1 [Mus musculus]	shi
109700		109700	3691	106.668	63.5797	-0.746488	0.739555	*	0.0032557	Itga1	GO:0042995//cell projection;GO:0009986//cell surface;GO:0030141//secretory granule;GO:0005887//integral component of plasma membrane;GO:0043025//neuronal cell body	GO:0043169//cation binding;GO:0005102//receptor binding;GO:0046983//protein dimerization activity	GO:0043065//positive regulation of apoptotic process;GO:0022610//biological adhesion;GO:0030595//leukocyte chemotaxis;GO:0031175//neuron projection development;GO:0050880//regulation of blood vessel size;GO:0007166//cell surface receptor signaling pathway	K06965//protein pelota;K06480//integrin alpha 1	gi|153791389|ref|NP_001028400.2|//integrin alpha-1 precursor [Mus musculus];gi|524965855|ref|XP_005082832.1|//PREDICTED: protein pelota homolog [Mesocricetus auratus];gi|532027827|ref|XP_005356880.1|//PREDICTED: protein pelota homolog [Microtus ochrogaster]	shi
110862		110862	2878	534.93	322.889	-0.728309	0.996796	*	0.0300803	Kcnq3	GO:0005887//integral component of plasma membrane;GO:0033267//axon part	GO:0005267//potassium channel activity	GO:0007267//cell-cell signaling;GO:0006935//chemotaxis;GO:0030001//metal ion transport;GO:0042391//regulation of membrane potential	K04928//potassium voltage-gated channel KQT-like subfamily member 3	gi|282398106|ref|NP_690887.2|//potassium voltage-gated channel subfamily KQT member 3 [Mus musculus]	shi
207839		207839	5714	320.958	158.655	-1.01649	0.96243	*	0.0119335	Galnt6	GO:0031224//intrinsic component of membrane;GO:0043231//intracellular membrane-bounded organelle;GO:0012505//endomembrane system;GO:0005794//Golgi apparatus;GO:0016021//integral component of membrane;GO:0044444//cytoplasmic part;GO:0048471//perinuclear region of cytoplasm	GO:0030246//carbohydrate binding;GO:0004653//polypeptide N-acetylgalactosaminyltransferase activity;GO:0046872//metal ion binding;GO:0008376//acetylgalactosaminyltransferase activity	GO:0006493//protein O-linked glycosylation	K00710//polypeptide N-acetylgalactosaminyltransferase [EC:2.4.1.41]	gi|240120031|ref|NP_766039.2|//polypeptide N-acetylgalactosaminyltransferase 6 [Mus musculus]	shi
208080		208080	10050	619.906	380.654	-0.703567	0.996796	*	0.0337141	Ubap1l	GO:0005654//nucleoplasm;GO:0005689//U12-type spliceosomal complex	NA	GO:0000398//mRNA splicing, via spliceosome;GO:0051384//response to glucocorticoid;GO:0006915//apoptotic process	K11292//transcription elongation factor SPT6;K02184//formin 2;K05748//WAS protein family, member 2	gi|524951177|ref|XP_005075597.1|//PREDICTED: programmed cell death protein 7 [Mesocricetus auratus];gi|162287229|ref|NP_001104615.1|//ubiquitin-associated protein 1-like [Mus musculus]	shi
209743		209743	8005	105.109	59.2109	-0.827957	0.996796	*	0.0178388	AF529169	GO:0031224//intrinsic component of membrane;GO:0016021//integral component of membrane	NA	NA	NA	gi|23943816|ref|NP_705729.1|//UPF0258 protein KIAA1024 [Mus musculus]	shi
214944		214944	6030	88.4942	49.3309	-0.843091	0.996796	*	0.0384634	Mob3b	NA	GO:0043169//cation binding;GO:0016772//transferase activity, transferring phosphorus-containing groups	GO:0006796//phosphate-containing compound metabolic process	K06685//MOB kinase activator 1	gi|30017359|ref|NP_835162.1|//MOB kinase activator 3B [Mus musculus]	shi
215653		215653	5172	1020.04	669.68	-0.607088	0.996796	*	0.02397	Rassf2	GO:0043231//intracellular membrane-bounded organelle	NA	GO:0007154//cell communication	K06467//CD22 antigen;K09851//Ras association domain-containing protein 2/4	gi|50510397|dbj|BAD32184.1|//mKIAA0168 protein [Mus musculus];gi|958786790|ref|XP_014722571.1|//PREDICTED: ras association domain-containing protein 2 [Equus asinus]	shi
215821		215821	8216	746.778	408.486	-0.870391	0.669859	*	0.00245641	Arfgef3	GO:0031224//intrinsic component of membrane	NA	GO:0032011//ARF protein signal transduction;GO:0010921//regulation of phosphatase activity	K17572//brefeldin A-inhibited guanine nucleotide-exchange protein 3	gi|85701756|ref|NP_001028430.1|//brefeldin A-inhibited guanine nucleotide-exchange protein 3 [Mus musculus]	shi
217258		217258	5629	222.256	143.181	-0.634381	0.996796	*	0.0169181	Abca8a	GO:0031224//intrinsic component of membrane	GO:0017111//nucleoside-triphosphatase activity;GO:0032550//purine ribonucleoside binding	GO:0051234//establishment of localization	K05650//ATP-binding cassette, subfamily A (ABC1), member 8	gi|568973397|ref|XP_006533124.1|//PREDICTED: ATP-binding cassette sub-family A member 8-A isoform X2 [Mus musculus]	shi
217262		217262	7065	209.928	129.781	-0.693819	0.515476	*	0.00140783	Abca9	GO:0043231//intracellular membrane-bounded organelle;GO:0031224//intrinsic component of membrane	GO:0017111//nucleoside-triphosphatase activity;GO:0032550//purine ribonucleoside binding	GO:0009154//purine ribonucleotide catabolic process;GO:0051234//establishment of localization	K05651//ATP-binding cassette, subfamily A (ABC1), member 9	gi|153792543|ref|NP_671753.2|//ATP-binding cassette sub-family A member 9 [Mus musculus];gi|564313550|ref|XP_006220945.1|//PREDICTED: ATP-binding cassette sub-family A member 9 isoform X1 [Rattus norvegicus]	shi
217893		217893	5517	3762.87	2395.66	-0.651409	0.996796	*	0.0288113	Pacs2	GO:0005783//endoplasmic reticulum	GO:0044325//ion channel binding	GO:0034497//protein localization to pre-autophagosomal structure;GO:0072661//protein targeting to plasma membrane	K07767//katanin p60 ATPase-containing subunit A1 [EC:3.6.4.3];K05850//Ca2+ transporting ATPase, plasma membrane [EC:3.6.3.8];K05098//kinase insert domain protein receptor [EC:2.7.10.1];K16537//pericentriolar material 1 protein	gi|568979454|ref|XP_006515836.1|//PREDICTED: phosphofurin acidic cluster sorting protein 2 isoform X5 [Mus musculus];gi|124487181|ref|NP_001074639.1|//phosphofurin acidic cluster sorting protein 2 isoform 2 [Mus musculus]	shi
218476		218476	5107	68.9911	45.6709	-0.595135	0.996796	*	0.0464843	Gcnt4	GO:0005794//Golgi apparatus;GO:0016021//integral component of membrane	GO:0003829//beta-1,3-galactosyl-O-glycosyl-glycoprotein beta-1,6-N-acetylglucosaminyltransferase activity	GO:0048872//homeostasis of number of cells;GO:0002121//inter-male aggressive behavior;GO:0048729//tissue morphogenesis;GO:0060993//kidney morphogenesis;GO:0042403//thyroid hormone metabolic process	K09663//beta-1,6-N-acetylglucosaminyltransferase 4 [EC:2.4.1.-]	gi|260593704|ref|NP_001159537.1|//beta-1,3-galactosyl-O-glycosyl-glycoprotein beta-1,6-N-acetylglucosaminyltransferase 4 [Mus musculus]	shi
226025		226025	8795	2994.28	1954.15	-0.61567	0.868697	*	0.00723865	Trpm3	GO:0031224//intrinsic component of membrane	GO:0005261//cation channel activity	GO:0006812//cation transport;GO:0006811//ion transport	K04978//transient receptor potential cation channel subfamily M member 3	gi|404321007|gb|AFR56509.1|//transient receptor potential melastatin 3 beta 12 [Mus musculus];gi|569006978|ref|XP_006527020.1|//PREDICTED: transient receptor potential cation channel subfamily M member 3 isoform X4 [Mus musculus];gi|404320993|gb|AFR56502.1|//transient receptor potential melastatin 3 beta 5 [Mus musculus];gi|78214528|ref|NP_001030317.1|//transient receptor potential cation channel…	shi
230259		230259	3507	179.74	117.396	-0.614528	0.996796	*	0.0371851	E130308A19Rik	GO:0005654//nucleoplasm;GO:0005737//cytoplasm	GO:0003677//DNA binding;GO:0000981//RNA polymerase II transcription factor activity, sequence-specific DNA binding	NA	NA	gi|62821811|ref|NP_001015681.1|//uncharacterized protein KIAA1958 homolog isoform 2 [Mus musculus];gi|24233509|ref|NP_694798.1|//uncharacterized protein KIAA1958 homolog isoform 1 [Mus musculus]	shi
230767		230767	2213	104.3	163.344	0.647178	0.979292	*	0.0135391	Iqcc	NA	NA	NA	NA	gi|124126983|ref|NP_932143.2|//IQ domain-containing protein C [Mus musculus]	shi
231044		231044	1452	33.09	16.1903	-1.03126	0.996796	*	0.0245712	Gbx1	GO:0043229//intracellular organelle	NA	GO:0006351//transcription, DNA-templated	K09321//homeobox protein GBX	gi|33859672|ref|NP_056554.1|//homeobox protein GBX-1 [Mus musculus]	shi
233328		233328	7467	86.5299	56.7507	-0.608562	0.996796	*	0.0474805	Lrrk1	GO:0044424//intracellular part	GO:0043169//cation binding;GO:0005515//protein binding;GO:0004672//protein kinase activity;GO:0032550//purine ribonucleoside binding	GO:0006464//cellular protein modification process;GO:0035556//intracellular signal transduction;GO:0006796//phosphate-containing compound metabolic process	K08843//leucine-rich repeat kinase 1 [EC:2.7.11.1]	gi|56699427|ref|NP_666303.3|//leucine-rich repeat serine/threonine-protein kinase 1 [Mus musculus]	shi
237397		237397	6739	369.111	571.275	0.630132	0.996796	*	0.0241843	C2cd4c	NA	NA	NA	K19328//synaptotagmin-14/16;K15290//synaptotagmin-1	gi|58037552|ref|NP_941016.2|//C2 calcium-dependent domain-containing protein 4C [Mus musculus]	shi
239766		239766	3120	16.0399	6.32213	-1.34319	0.724285	*	0.00297238	Rtp1	GO:0031224//intrinsic component of membrane;GO:0044464//cell part	GO:0001664//G-protein coupled receptor binding	NA	NA	gi|537188965|gb|ERE76764.1|//receptor-transporting protein 1 [Cricetulus griseus]	shi
240215		240215	2945	3.83537	2.18513	-0.811647	0.996796	*	0.048853	Slc4a9	GO:0031224//intrinsic component of membrane;GO:0044459//plasma membrane part	GO:0015301//anion:anion antiporter activity;GO:0008509//anion transmembrane transporter activity	GO:0006811//ion transport	K13860//solute carrier family 4 (sodium bicarbonate cotransporter), member 9	gi|408968127|ref|NP_001258473.1|//anion exchange protein 4 isoform 1 [Mus musculus];gi|408968131|ref|NP_001258475.1|//anion exchange protein 4 isoform 4 [Mus musculus];gi|409104112|ref|NP_001258476.1|//anion exchange protein 4 isoform 5 [Mus musculus] ;gi|408968129|ref|NP_001258474.1|//anion exchange protein 4 isoform 2 [Mus musculus];gi|27370244|ref|NP_766418.1|//anion exchange protein 4 isoform…	shi
240638		240638	3870	68.9793	37.5603	-0.876954	0.975757	*	0.0133027	Slc16a12	GO:0031224//intrinsic component of membrane	GO:0015291//secondary active transmembrane transporter activity	GO:0044763//single-organism cellular process;GO:0051234//establishment of localization	K11810//MFS transporter, MCP family, solute carrier family 16 (monocarboxylic acid transporters), member 12	gi|27370260|ref|NP_766426.1|//monocarboxylate transporter 12 [Mus musculus]	shi
240913		240913	3673	569.623	327.582	-0.798151	0.996796	*	0.0228426	Adamts4	GO:0031012//extracellular matrix;GO:0044421//extracellular region part	GO:0004175//endopeptidase activity;GO:0046914//transition metal ion binding	GO:0019538//protein metabolic process	K07764//a disintegrin and metalloproteinase with thrombospondin motifs 4 [EC:3.4.24.82]	gi|27370274|ref|NP_766433.1|//A disintegrin and metalloproteinase with thrombospondin motifs 4 [Mus musculus]	shi
242377		242377	5578	198.722	130.645	-0.605098	0.996796	*	0.0281566	Pm20d2	GO:0070062//extracellular exosome;GO:0005654//nucleoplasm	GO:0003824//catalytic activity;GO:0016805//dipeptidase activity	GO:0006508//proteolysis;GO:0032268//regulation of cellular protein metabolic process	K03242//translation initiation factor 2 subunit 3;K06236//collagen, type I, alpha;K13172//serine/arginine repetitive matrix protein 2	gi|298493323|ref|NP_001030039.2|//peptidase M20 domain-containing protein 2 [Mus musculus];gi|755506388|ref|XP_011248318.1|//PREDICTED: peptidase M20 domain-containing protein 2 isoform X2 [Mus musculus]	shi
243385		243385	3100	70.4304	36.5681	-0.945613	0.996796	*	0.0239278	Gprin3	NA	NA	NA	NA	gi|50511257|dbj|BAD32614.1|//mKIAA2027 protein [Mus musculus]	shi
246154		246154	3189	260.729	170.751	-0.610661	0.761858	*	0.00417357	Vasn	GO:0016020//membrane;GO:0043231//intracellular membrane-bounded organelle	NA	GO:0051775//response to redox state;GO:0001666//response to hypoxia	K06838//slit 1;K13023//carboxypeptidase N regulatory subunit;K16351//netrin-G2 ligand	gi|31981693|ref|NP_647468.2|//vasorin precursor [Mus musculus]	shi
268980		268980	3965	1012.12	662.763	-0.610819	0.996796	*	0.0284996	Strn	NA	NA	NA	K17608//striatin 1/3/4	gi|2828301|emb|CAA11545.1|//striatin [Mus musculus]	shi
269198		269198	12108	138.965	78.2532	-0.828498	0.996796	*	0.0238545	Nbeal1	NA	NA	NA	K18953//factor associated with neutral sphingomyelinase activation	gi|153791557|ref|NP_775620.2|//neurobeachin-like protein 1 [Mus musculus]	shi
269437		269437	6408	179.416	116.208	-0.626604	0.996796	*	0.0460959	Plch1	GO:0016020//membrane;GO:0043231//intracellular membrane-bounded organelle;GO:0005829//cytosol	GO:0050429//calcium-dependent phospholipase C activity;GO:0004435//phosphatidylinositol phospholipase C activity;GO:0005509//calcium ion binding;GO:0004871//signal transducer activity	GO:0016042//lipid catabolic process;GO:0048015//phosphatidylinositol-mediated signaling	K19006//phosphatidylinositol phospholipase C, eta [EC:3.1.4.11]	gi|295148200|ref|NP_899014.2|//1-phosphatidylinositol 4,5-bisphosphate phosphodiesterase eta-1 isoform 1 [Mus musculus]	shi
269513		269513	3945	86.0484	39.275	-1.13154	0.4203	*	0.0008642	Nkain3	GO:0031224//intrinsic component of membrane	NA	NA	NA	gi|50054090|ref|NP_766575.2|//sodium/potassium-transporting ATPase subunit beta-1-interacting protein 3 isoform 2 precursor [Mus musculus];gi|568926755|ref|XP_006538014.1|//PREDICTED: sodium/potassium-transporting ATPase subunit beta-1-interacting protein 3 isoform X1 [Mus musculus]	shi
277414		277414	2796	1362.2	2074	0.60648	0.996796	*	0.0261379	Trp53i11	GO:0031224//intrinsic component of membrane	NA	NA	K05727//dedicator of cytokinesis protein 3	gi|148695671|gb|EDL27618.1|//Trp53 inducible protein 11, isoform CRA_d, partial [Mus musculus];gi|586469170|ref|XP_006865187.1|//PREDICTED: LOW QUALITY PROTEIN: tumor protein p53-inducible protein 11 [Chrysochloris asiatica]	shi
319236		319236	3736	64.2489	41.5654	-0.628289	0.996796	*	0.0287141	Trim12c	GO:0031981//nuclear lumen	GO:0038023//signaling receptor activity;GO:0042802//identical protein binding;GO:0019787//ubiquitin-like protein transferase activity;GO:0046914//transition metal ion binding	GO:0000165//MAPK cascade;GO:0007249//I-kappaB kinase/NF-kappaB signaling;GO:0051091//positive regulation of sequence-specific DNA binding transcription factor activity;GO:0002831//regulation of response to biotic stimulus;GO:0002758//innate immune response-activating signal transduction;GO:0051259//protein oligomerization;GO:0000209//protein polyubiquitination	K10648//tripartite motif-containing protein 5 [EC:2.3.2.27]	gi|225579155|ref|NP_783608.3|//tripartite motif-containing 12C [Mus musculus]	shi
319750		319750	4832	166.284	89.2775	-0.897278	0.996796	*	0.0287351	A230009B12Rik	NA	NA	NA	K11320//E1A-binding protein p400 [EC:3.6.4.-];K07197//sterol regulatory element-binding transcription factor 1	gi|658850653|ref|XP_008407891.1|//PREDICTED: protein bassoon-like isoform X1 [Poecilia reticulata];gi|148670134|gb|EDL02081.1|//mCG144945, isoform CRA_a, partial [Mus musculus]	shi
319880		319880	5602	1209.38	759.474	-0.671197	0.996796	*	0.0222729	Tmcc3	GO:0031224//intrinsic component of membrane;GO:0016021//integral component of membrane	NA	NA	K04608//metabotropic glutamate receptor 6/7/8;K16288//receptor-interacting serine/threonine-protein kinase 5 [EC:2.7.11.1];K09291//nucleoprotein TPR	gi|149067147|gb|EDM16880.1|//transmembrane and coiled-coil domain family 3 (predicted), isoform CRA_b [Rattus norvegicus];gi|148689636|gb|EDL21583.1|//transmembrane and coiled coil domains 3, isoform CRA_c [Mus musculus];gi|564358975|ref|XP_006241317.1|//PREDICTED: transmembrane and coiled-coil domains protein 3 isoform X1 [Rattus norvegicus];gi|78771620|ref|NP_742048.2|//transmembrane and coiled…	shi
320311		320311	8406	218.812	130.489	-0.745761	0.88548	*	0.00851355	Rnf152	GO:0031224//intrinsic component of membrane;GO:0005764//lysosome	GO:0019787//ubiquitin-like protein transferase activity;GO:0046914//transition metal ion binding	GO:0012501//programmed cell death;GO:0000209//protein polyubiquitination	K15705//E3 ubiquitin-protein ligase RNF152 [EC:2.3.2.27]	gi|148707931|gb|EDL39878.1|//ring finger protein 152, partial [Mus musculus]	shi
320790		320790	11398	394.938	246.153	-0.682069	0.761858	*	0.0040608	Chd7	GO:0043231//intracellular membrane-bounded organelle	GO:0017111//nucleoside-triphosphatase activity;GO:0003676//nucleic acid binding;GO:0032550//purine ribonucleoside binding	GO:0043010//camera-type eye development;GO:0008344//adult locomotory behavior;GO:0043009//chordate embryonic development;GO:0035239//tube morphogenesis;GO:0030252//growth hormone secretion;GO:0046545//development of primary female sexual characteristics;GO:0030098//lymphocyte differentiation;GO:0007507//heart development;GO:0006351//transcription, DNA-templated;GO:0030326//embryonic limb morphoge…	K14437//chromodomain-helicase-DNA-binding protein 7 [EC:3.6.4.12]	gi|460838688|ref|NP_001264078.1|//chromodomain-helicase-DNA-binding protein 7 [Mus musculus];gi|564350262|ref|XP_006237910.1|//PREDICTED: chromodomain-helicase-DNA-binding protein 7 isoform X3 [Rattus norvegicus]	shi
320825		320825	2495	99.3682	54.4711	-0.867292	0.87779	*	0.0080461	Samd5	NA	NA	NA	K18439//Arf-GAP with Rho-GAP domain, ANK repeat and PH domain-containing protein 1;K15909//phosphatidylinositol-3,4,5-trisphosphate 5-phosphatase 2 [EC:3.1.3.86];K14079//poly(A) RNA polymerase GLD2 [EC:2.7.7.19]	gi|110556634|ref|NP_796245.2|//sterile alpha motif domain-containing protein 5 [Mus musculus]	shi
320910		320910	3096	300.729	159.872	-0.911544	0.996796	*	0.0246217	Itgb8	GO:0005887//integral component of plasma membrane	GO:0005515//protein binding	GO:0001568//blood vessel development;GO:0031589//cell-substrate adhesion;GO:0007166//cell surface receptor signaling pathway;GO:0006672//ceramide metabolic process	K06591//integrin beta 8	gi|124249086|ref|NP_796264.2|//integrin beta-8 precursor [Mus musculus]	shi
328957		328957	1840	24.4836	12.607	-0.957585	0.996796	*	0.039957	9330117O12Rik	NA	NA	NA	NA	gi|148677948|gb|EDL09895.1|//mCG145139, partial [Mus musculus]	shi
399603		399603	5563	238.667	158.718	-0.588533	0.996796	*	0.0338658	Fam84b	GO:0016020//membrane;GO:0044424//intracellular part	GO:0005488//binding	NA	K10461//kelch-like protein 24/35;K16817//HRAS-like suppressor 3 [EC:3.1.1.32 3.1.1.4]	gi|242397444|ref|NP_001156398.1|//protein FAM84B [Mus musculus]	shi
408191		408191	3748	15.2602	32.3909	1.08582	0.944815	*	0.0111253	Gm5415	NA	GO:0016787//hydrolase activity	GO:0019538//protein metabolic process;GO:0006915//apoptotic process	K03345//sentrin-specific protease 2 (axin associating molecule) [EC:3.4.22.68]	gi|256017236|ref|NP_001157758.1|//sentrin 14 [Mus musculus]	shi
432945		432945	1459	1.43971	2.53912	0.818549	0.996796	*	0.0387937	Gm16294	NA	NA	NA	NA	NA	shi
434768		434768	1206	18.1966	33.9896	0.90142	0.996796	*	0.0193055	Rhox8	NA	NA	NA	K09329//paired mesoderm homeobox protein;K09452//homeobox protein aristaless-related;K09451//homeobox protein aristaless-like 4;K09356//paired-like homeodomain transcription factor 1;K09357//paired-like homeodomain transcription factor 3	NA	shi
547127		547127	6205	8172.33	12618.5	0.626719	0.943264	*	0.0104856	Tmem181b-ps	GO:0016021//integral component of membrane	GO:0015643//toxic substance binding	GO:0009405//pathogenesis	NA	gi|75677514|ref|NP_001028350.1|//transmembrane protein 181 [Mus musculus] ;gi|568998058|ref|XP_006523320.1|//PREDICTED: transmembrane protein 181 isoform X1 [Mus musculus]	shi
574405		574405	2862	38.0356	20.0552	-0.923373	0.996796	*	0.0153183	DXBay18	NA	NA	NA	NA	gi|85701574|ref|NP_001020554.1|//uncharacterized protein LOC574404 [Mus musculus]	shi
621156		621156	605	8.69468	4.58502	-0.923205	0.996796	*	0.0220188	Apoo-ps	NA	NA	NA	NA	gi|148686520|gb|EDL18467.1|//mCG51413, partial [Mus musculus]	shi
664849		664849	1401	1.3041	2.32016	0.831165	0.996796	*	0.0371746	Gm7367	NA	NA	NA	NA	gi|28892683|ref|NP_795876.1|//UBA-like domain-containing protein 2 [Mus musculus]	shi
667370		667370	2013	79.1638	42.6422	-0.892559	0.996796	*	0.0204237	Ifit3b	GO:0043231//intracellular membrane-bounded organelle;GO:0005739//mitochondrion	GO:0003723//RNA binding;GO:0005515//protein binding;GO:0042802//identical protein binding	GO:0035456//response to interferon-beta;GO:0035634//response to stilbenoid;GO:0051607//defense response to virus;GO:0002252//immune effector process;GO:0043066//negative regulation of apoptotic process;GO:0006915//apoptotic process;GO:0035455//response to interferon-alpha;GO:0008283//cell proliferation;GO:0035458//cellular response to interferon-beta;GO:0006952//defense response;GO:0051707//respo…	K14217//interferon-induced protein with tetratricopeptide repeats 1;K14960//COMPASS component SPP1;K05098//kinase insert domain protein receptor [EC:2.7.10.1]	gi|755562817|ref|XP_011245455.1|//PREDICTED: interferon-induced protein with tetratricopeptide repeats 3 isoform X2 [Mus musculus];gi|74151869|dbj|BAE29721.1|//unnamed protein product [Mus musculus]	shi
100038743		100038743	2803	127.831	73.7201	-0.794102	0.996796	*	0.0453123	Gm13629	NA	NA	NA	K04841//voltage-gated sodium channel type IX alpha;K04834//voltage-gated sodium channel type II alpha	gi|837784934|ref|XP_012786157.1|//PREDICTED: sodium channel protein type 3 subunit alpha isoform X5 [Ochotona princeps];gi|148695065|gb|EDL27012.1|//mCG145435, partial [Mus musculus];gi|831234790|ref|XP_012663913.1|//PREDICTED: sodium channel protein type 9 subunit alpha isoform X2 [Otolemur garnettii]	shi
100041585		100041585	3201	15.1452	8.11938	-0.899423	0.996796	*	0.0391663	Amd2	NA	GO:0016831//carboxy-lyase activity;GO:0005488//binding	GO:0044272//sulfur compound biosynthetic process;GO:0006596//polyamine biosynthetic process	K01611//S-adenosylmethionine decarboxylase [EC:4.1.1.50]	gi|168229240|ref|NP_031470.3|//S-adenosylmethionine decarboxylase proenzyme 2 [Mus musculus]	shi
100042807		100042807	2419	2.98959	1.6204	-0.883601	0.996796	*	0.0286425	Eif3j2	NA	NA	NA	K03245//translation initiation factor 3 subunit J	gi|635057503|ref|XP_007962947.1|//PREDICTED: eukaryotic translation initiation factor 3 subunit J [Chlorocebus sabaeus]	shi
100042856		100042856	9472	66.765	33.8186	-0.981276	0.996796	*	0.0178714	Gm4070	NA	NA	NA	K12797//caspase recruitment domain-containing protein 6;K06551//signal-regulatory protein alpha/beta1/gamma	gi|115270958|ref|NP_083276.2|//interferon-induced very large GTPase 1 [Mus musculus]	shi
100043387		100043387	1621	8.81868	4.045	-1.12442	0.96305	*	0.0125304	Gm14305	NA	NA	NA	K09228//KRAB domain-containing zinc finger protein	gi|123858410|emb|CAM27978.1|//novel KRAB box and zinc finger, C2H2 type domain containing protein [Mus musculus]	shi
100503147		100503147	2281	68.6838	31.9757	-1.103	0.813363	*	0.00557186	Gm13293	NA	NA	NA	K06530//CD109 antigen;K04257//olfactory receptor;K14702//solute carrier family 26 (sodium-independent chloride/iodide transporter), member 4;K10279//F-box and leucine-rich repeat protein 13	gi|520992812|gb|AGP25481.1|//envelope glycoprotein [Mus caroli]	shi
100503353		100503353	8218	67.8148	22.5479	-1.58861	0.343146	*	0.000634283	Gm14440	NA	GO:0003700//transcription factor activity, sequence-specific DNA binding	GO:0006355//regulation of transcription, DNA-templated	K09228//KRAB domain-containing zinc finger protein	gi|294774589|ref|NP_001171039.1|//KRAB box and zinc finger C2H2 type domain containing protein-like [Mus musculus]	shi
100504007		100504007	1250	14.3419	6.6712	-1.10422	0.964407	*	0.0126681	Gm15787	GO:0016604//nuclear body	GO:0019787//ubiquitin-like protein transferase activity;GO:0046914//transition metal ion binding;GO:0036094//small molecule binding	GO:0016567//protein ubiquitination;GO:0019941//modification-dependent protein catabolic process;GO:0007049//cell cycle	K10644//E3 ubiquitin-protein ligase CHFR [EC:2.3.2.27]	gi|148688089|gb|EDL20036.1|//mCG145971, partial [Mus musculus]	shi
100504156		100504156	1406	27.0125	42.9991	0.670681	0.996796	*	0.0380367	Fam181a	NA	NA	NA	NA	gi|672056510|ref|XP_008762985.1|//PREDICTED: protein FAM181A isoform X2 [Rattus norvegicus]	shi
106014251		106014251	9228	89.8591	137.408	0.612725	0.996796	*	0.0252652	Rnf8-cmtr1	GO:0035861//site of double-strand break;GO:0005634//nucleus;GO:0000781//chromosome, telomeric region;GO:0000151//ubiquitin ligase complex;GO:0005737//cytoplasm;GO:0030496//midbody	GO:0042393//histone binding;GO:0061630//ubiquitin protein ligase activity;GO:0070738//tubulin-glycine ligase activity;GO:0070740//tubulin-glutamic acid ligase activity;GO:0031625//ubiquitin protein ligase binding;GO:0070736//protein-glycine ligase activity, initiating;GO:0018169//ribosomal S6-glutamic acid ligase activity;GO:0042803//protein homodimerization activity;GO:0008766//UDP-N-acetylmuram…	GO:0070936//protein K48-linked ubiquitination;GO:0045190//isotype switching;GO:0010212//response to ionizing radiation;GO:0043486//histone exchange;GO:0034244//negative regulation of transcription elongation from RNA polymerase II promoter;GO:0070535//histone H2A K63-linked ubiquitination;GO:0007286//spermatid development;GO:0007067//mitotic nuclear division;GO:0033523//histone H2B ubiquitination…	K14589//cap1 methyltransferase [EC:2.1.1.57];K10667//E3 ubiquitin-protein ligase RNF8 [EC:2.3.2.27]	gi|50510567|dbj|BAD32269.1|//mKIAA0646 protein [Mus musculus]	shi
