# Supplementary material for: Molecular profiles in amygdala relevant to the relief of chronic unpredicted mild stress-induced depression by periodic meeting confidantes
Source: Soc Cogn Affect Neurosci. 2025 May 23;20(1):nsaf054. doi: 10.1093/scan/nsaf054 (PMC12341916; doi:10.1093/scan/nsaf054)
Supplement: nsaf054_Supplementary_Data [file nsaf054_supplementary_data.zip › scan-24-043-File020.xlsx]

## Sheet: 191
GeneID	Length	Control-Expression	CUMS-resilience-Expression	log2FoldChange(CUMS-resilience/Control)	Up/Down-Regulation	Pvalue	Symbol
26558	2469	565.509	210.478	-1.42588	Down	0.000101414	Homer3
320924	5742	231.1	90.069	-1.35941	Down	0.000183646	Ccbe1
16170	5632	261.051	105.627	-1.30536	Down	0.000313244	Il16
12931	2012	77.9794	32.0078	-1.28467	Down	0.00275237	Crlf1
241556	3773	309.787	128.331	-1.27141	Down	0.000172487	Tspan18
20378	2920	296.114	126.618	-1.22566	Down	0.000703572	Frzb
57435	6901	352.335	153.864	-1.19529	Down	0.000175323	Plin4
16334	473	6.16288	2.78202	-1.14747	Down	0.00793733	Ins2
66733	3822	146.313	66.9901	-1.12704	Down	0.0101708	Kcng4
110308	2190	13.8259	6.33654	-1.12561	Down	0.00901492	Krt5
100503147	1610	64.6571	30.2645	-1.09518	Down	0.0105283	Gm13293
14709	1285	30.6358	14.3612	-1.09304	Down	0.0138132	Gng8
240690	5816	373.669	176.635	-1.08099	Down	0.00129051	St18
320078	3105	295.511	139.744	-1.08043	Down	0.00322671	Olfml2b
192650	699	272.528	129.508	-1.07337	Down	0.00117245	Cabp7
64074	2832	269.357	129.438	-1.05726	Down	0.00335368	Smoc2
384864	1122	39.1915	18.9102	-1.05137	Down	0.0113951	Gm1943
74770	1957	108.57	54.3562	-0.99811	Down	0.0105844	Hhatl
75677	994	12.9408	6.48191	-0.997438	Down	0.0236058	Cldn22
242735	2327	28.7422	14.5702	-0.980145	Down	0.0238983	Lrrc38
246707	3910	122.693	62.2512	-0.978883	Down	0.0203376	Emilin2
54352	2421	12.7495	6.53042	-0.965194	Down	0.0271999	Irx5
226101	7107	212.791	109.589	-0.957327	Down	0.00288777	Myof
69772	1123	30.7346	15.8719	-0.953392	Down	0.0196323	Bdh2
12509	1750	292.034	150.868	-0.952854	Down	0.00584675	Cd59a
52829	1699	320.959	166.545	-0.946474	Down	0.000127464	Lurap1l
242546	2052	55.2499	28.673	-0.946278	Down	0.0324355	Cyp2j12
71878	2280	54.6391	28.4045	-0.943811	Down	0.0326903	Fam83d
100503496	1776	13.3688	6.9666	-0.940343	Down	0.0315983	LOC100503496
24059	4033	51.9772	27.1059	-0.939275	Down	0.0308154	Slco2a1
338364	3050	30.4914	15.9906	-0.931176	Down	0.0203119	Trim65
327768	4927	78.6138	41.2807	-0.929317	Down	0.0354722	A330049N07Rik
18185	2022	15.4712	8.12412	-0.929303	Down	0.0289404	Nrl
19293	904	628.573	330.741	-0.926376	Down	0.0319431	Pvalb
72293	3710	266.073	140.524	-0.921008	Down	0.00601244	Nkd2
320871	5233	135.651	72.0546	-0.91274	Down	0.0303839	B230206H07Rik
70574	5195	312.351	166.438	-0.908182	Down	0.0149322	Cpm
67178	2308	1617.02	861.661	-0.908145	Down	0.00116186	Zmat5
72287	1559	135.264	72.3119	-0.903469	Down	0.0356255	Plekhf1
246081	419	11.4352	6.12024	-0.901815	Down	0.0424186	Defb11
55990	3336	33.339	17.982	-0.890658	Down	0.0443541	Fmo2
16716	5751	54.0716	29.2323	-0.887308	Down	0.012996	Ky
338360	2623	21.8004	11.8278	-0.882176	Down	0.0283819	B430212C06Rik
70807	2694	422.669	230.204	-0.876614	Down	0.0233811	Arrdc2
259108	1038	6.26912	3.41531	-0.876247	Down	0.0452381	Olfr550
58222	2276	81.0991	44.2319	-0.874601	Down	0.0483888	Rab37
102633600	3256	5.38459	2.95256	-0.866869	Down	0.0459673	Gm26633
378431	4457	25.5557	14.1359	-0.854282	Down	0.038979	Txlnb
19223	1751	23.6933	13.1687	-0.847372	Down	0.0485231	Ptgis
230678	2087	184.589	103.178	-0.839181	Down	0.0363633	Tmem125
104086	2285	110.251	61.748	-0.836328	Down	0.0491916	Cyp27a1
110895	3822	232.875	130.76	-0.83263	Down	0.0286993	Slc9a4
218454	4355	306.12	172.14	-0.830517	Down	0.00348234	Lhfpl2
243369	6834	189.802	106.74	-0.8304	Down	0.0232037	Sspo
21743	1023	33.71	19.079	-0.821191	Down	0.0356904	Inmt
11922	2154	996.982	565.955	-0.816881	Down	0.0157764	Neurod6
74559	5453	492.964	280.255	-0.814742	Down	0.0180987	Elovl7
20429	1603	24.8893	14.162	-0.813498	Down	0.0316303	Shox2
242570	4012	616.173	353.535	-0.801483	Down	0.00117282	Raver2
93721	1792	22.9956	13.233	-0.797217	Down	0.0492389	Cpn1
81877	12374	208.974	120.417	-0.795285	Down	0.013534	Tnxb
328234	3505	313.314	180.574	-0.795023	Down	0.00388249	Rnf182
23831	1627	290.535	167.617	-0.793548	Down	0.0450367	Car14
213783	7352	364.916	211.48	-0.787044	Down	0.0224609	Plekhg1
207596	8087	848.29	493.303	-0.782083	Down	0.0101111	Thsd4
12268	5561	741.784	431.899	-0.780306	Down	0.0147128	C4b
218121	2809	91.4052	53.4226	-0.774825	Down	0.0398808	Mboat1
110637	4388	867.697	509.105	-0.769226	Down	0.00323583	Grik4
56212	1264	433.712	254.524	-0.768938	Down	0.0334544	Rhog
71840	1532	38.2964	22.5568	-0.763647	Down	0.0345519	Tekt4
67203	2262	512.453	302.592	-0.760044	Down	0.0162069	Nde1
14219	2418	275.816	163.685	-0.752785	Down	0.0282211	Ctgf
212398	2176	258.478	153.41	-0.752655	Down	0.00134187	Frat2
15229	2461	42.0197	24.9828	-0.750133	Down	0.0430705	Foxd1
22637	2260	74.9823	44.6191	-0.748888	Down	0.0135792	Zap70
17988	2909	2029.13	1210.34	-0.74545	Down	0.0106493	Ndrg1
97031	2825	551.033	329.729	-0.740859	Down	0.0271139	Tprn
15444	1576	16777	10046.1	-0.739843	Down	0.000213259	Hpca
53857	1479	125.215	75.1758	-0.736065	Down	0.0210999	Tuba8
71093	2355	62.8857	38.2049	-0.718973	Down	0.0270476	Atoh8
105348	3573	774.092	471.441	-0.715427	Down	0.00785469	Golm1
225994	1637	60.2334	36.929	-0.70581	Down	0.0123047	Nmrk1
58998	2511	371.822	232.112	-0.67979	Down	0.0185539	Pvrl3
20535	4292	1642.4	1029.45	-0.673936	Down	0.0344262	Slc4a2
66905	2164	379.777	238.441	-0.671521	Down	0.0297358	Plin3
229603	8012	1357.54	853.177	-0.670081	Down	0.0346227	Otud7b
66548	3441	60.2796	37.935	-0.668139	Down	0.0461877	Adamtsl5
76376	10678	7174.12	4517.6	-0.667245	Down	0.00299774	Slc24a2
16816	1370	252.892	159.768	-0.662544	Down	0.0315209	Lcat
170460	2500	154.002	97.5652	-0.658514	Down	0.0111754	Stard5
24087	4032	88.0458	55.8297	-0.657222	Down	0.0354588	Tll2
213469	3197	2040.81	1294.74	-0.656481	Down	0.0327707	Lgi3
380702	6787	1843.19	1170.71	-0.654827	Down	0.015696	Shisa6
68777	999	50.6374	32.26	-0.650457	Down	0.0456887	Tmem53
52428	3439	188.227	119.986	-0.649612	Down	0.0494503	Rhpn2
72043	3921	2032.53	1298.81	-0.646088	Down	0.00937134	Sulf2
16590	5201	1271.46	812.648	-0.645789	Down	0.0296982	Kit
22724	3891	410.966	262.965	-0.64415	Down	0.0135974	Zbtb7b
269999	1996	163.06	104.363	-0.643789	Down	0.0197228	Orai3
18186	6012	1154.98	741.6	-0.63916	Down	0.0113273	Nrp1
16194	3375	94.2216	60.5204	-0.638638	Down	0.00878259	Il6ra
338362	4284	739.342	477.247	-0.631507	Down	0.00565503	Ust
16416	5795	70.8877	45.8286	-0.629286	Down	0.0298712	Itgb3
20973	1524	176.529	114.758	-0.621303	Down	0.0365888	Syngr2
11568	4194	294.996	191.901	-0.620332	Down	0.0421259	Aebp1
11867	1555	419.071	273.299	-0.616712	Down	0.0207352	Arpc1b
22320	786	171.238	111.871	-0.614165	Down	0.0285507	Vamp8
103080	2482	86.5102	56.6996	-0.609531	Down	0.0406814	Sept10
12448	3048	63.0381	41.323	-0.60928	Down	0.0286699	Ccne2
12493	1226	53.5432	35.1693	-0.606385	Down	0.0491901	Cd37
66614	2203	587.361	386.56	-0.603553	Down	0.0455691	Gpatch4
100169	4578	239.284	157.917	-0.599557	Down	0.0442438	Phactr4
57339	4637	449.94	298.649	-0.591281	Down	0.00508756	Jph1
110886	2988	1863.39	1236.9	-0.591205	Down	0.0162536	Gabra5
77446	8307	553.802	368.685	-0.586983	Down	0.0395605	Heg1
214444	11811	527.167	351.234	-0.585827	Down	0.0318246	Cdk5rap2
93761	4629	555.436	833.356	0.585313	Up	0.000883092	Smarca1
245578	8775	258.901	388.563	0.585747	Up	0.00432967	Pcdh11x
545207	4859	83.0093	124.932	0.589799	Up	0.0212512	E130008D07Rik
54160	6577	3634.84	5506.43	0.599225	Up	2.13e-05	Copg2
14783	5183	1014.64	1538.85	0.600878	Up	0.00125786	Grb10
14706	3196	904.103	1373.39	0.603184	Up	0.00935053	Gng4
103712	1626	3936.8	5984.82	0.604284	Up	0.00250571	6330403K07Rik
72289	6982	5943.41	9062.65	0.608641	Up	0.0144	Malat1
319752	4486	846.416	1291.81	0.60996	Up	0.00637567	B230209E15Rik
723861	15760	281.598	432.253	0.61824	Up	9.22e-06	Mir384
76206	3194	191.434	293.897	0.618466	Up	0.0385935	Gpr165
18216	3916	144.413	222.174	0.621485	Up	0.00584635	Ntsr1
73173	5174	163.778	252.24	0.62305	Up	0.00428014	Pcdh18
15114	3629	7936.94	12230.8	0.623865	Up	0.00473403	Hap1
270893	4415	431.938	666.722	0.626259	Up	0.00175293	Tmem132e
93842	3597	80.0163	123.565	0.626908	Up	0.00576097	Igsf9
237362	3387	80.7349	124.885	0.629339	Up	0.00360685	Npffr1
217951	3751	135.623	210.178	0.632007	Up	0.000744328	Tmem196
19277	6613	793.075	1230.43	0.63363	Up	0.00482525	Ptpro
210801	9198	797.969	1239.18	0.634977	Up	0.000325734	Unc5d
110333	2370	37.7102	58.6437	0.637023	Up	0.038621	Rmst
12307	2867	2073.75	3238.89	0.643256	Up	0.00182267	Calb1
13446	2681	679.073	1061.19	0.644046	Up	0.0360174	Doc2a
382543	7398	267.516	421.269	0.655116	Up	0.0252425	Ankfn1
328906	4712	81.8039	130.018	0.668474	Up	0.0125132	Gm15328
12561	6164	799.561	1282.29	0.681441	Up	0.0201301	Cdh4
11856	5564	725.942	1174.05	0.693568	Up	0.0088871	Arhgap6
12374	7750	51.7327	84.0147	0.699563	Up	0.0257201	Casr
108058	5602	2481.91	4032.35	0.700167	Up	0.0130962	Camk2d
320558	5688	18.4066	30.3858	0.723178	Up	0.0430506	Sycp2
22351	3270	97.605	161.613	0.727518	Up	0.0311195	Vill
68775	4879	121.218	202.541	0.740609	Up	0.0116523	Atp6v1c2
64075	3465	307.398	518.039	0.752953	Up	0.0118358	Smoc1
22635	5018	41.9491	71.34	0.76607	Up	0.018226	Zan
207259	4627	102.936	175.317	0.768223	Up	0.00669822	Zbtb7c
27385	4662	267.235	457.542	0.775796	Up	0.000671503	Magel2
102688	2155	21.431	36.7082	0.776401	Up	0.0398613	AU023762
386753	2995	426.106	730.884	0.77843	Up	0.0101241	Dbpht2
18232	2579	44.4646	76.3575	0.780114	Up	0.0287997	Nxph2
22045	3946	175.557	302.52	0.78509	Up	0.0178453	Trhr
75426	2729	38.0347	65.792	0.790595	Up	0.0339661	Igfbpl1
58205	3415	2.51205	4.40069	0.808865	Up	0.0473387	Pdcd1lg2
110902	3793	31.9668	56.7343	0.827649	Up	0.0435558	Chrna2
244810	4316	442.6	786.667	0.82975	Up	0.00318749	AW551984
230777	2199	39.6098	70.4487	0.830714	Up	0.028701	Hcrtr1
192199	1834	34.8893	62.3674	0.838005	Up	0.0436637	Rspo1
73713	6607	98.8963	179.022	0.856147	Up	0.00546493	Rbm20
67311	1392	72.8741	131.985	0.856898	Up	0.0180101	Nanp
170788	4702	24.5697	44.5993	0.860143	Up	0.0425575	Crb1
11516	3293	94.5453	172.047	0.863729	Up	0.00430412	Adcyap1
68338	1554	4.86042	8.90998	0.874342	Up	0.0477062	Golt1a
71367	2080	18.6275	34.311	0.881239	Up	0.0409145	Chst9
110751	3074	14.166	26.098	0.881511	Up	0.0405552	Adam33
16370	6269	110.95	204.773	0.884119	Up	0.0212728	Irs4
330096	3754	2.64758	4.92481	0.895391	Up	0.0305755	Shisa3
75404	2985	169.557	316.951	0.902491	Up	0.00537024	Arhgap36
246313	4815	125.472	234.605	0.902876	Up	0.0294836	Prokr2
245526	5379	10.1866	19.1035	0.907164	Up	0.04128	Pgr15l
100041231	632	6.535	12.2887	0.911076	Up	0.0382164	Gm3219
67637	1395	4.00982	7.56827	0.916427	Up	0.0372557	4930470P17Rik
100504263	4754	205.998	389.304	0.918263	Up	0.0129358	2210418O10Rik
73191	2308	4.17996	7.98495	0.933794	Up	0.0306098	Fezf1
234199	1120	4.75734	9.11979	0.938845	Up	0.0344546	Fgl1
332309	1998	8.97486	17.2067	0.939012	Up	0.0229041	Grxcr2
11830	1551	2.25811	4.34434	0.94402	Up	0.0207721	Aqp5
245424	5425	561.462	1089.89	0.956918	Up	0.00161461	Gpr101
380787	740	16.9739	33.1552	0.965918	Up	0.0227154	A230065H16Rik
621603	2161	46.1146	90.6863	0.975662	Up	0.0116093	Aldh3b2
12311	3591	30.0972	59.6321	0.986461	Up	0.0208666	Calcr
14064	2464	12.5406	25.0037	0.995533	Up	0.0247804	F2rl2
15013	1945	22.6805	45.8033	1.014	Up	0.0185267	H2-Q2
320116	2263	95.7269	194.339	1.02158	Up	0.0017983	Fndc9
110304	1474	49.411	100.476	1.02394	Up	0.000392051	Glra3
94346	1339	11.4318	23.2829	1.02622	Up	0.019711	Tmem40
276920	1353	38.577	82.0547	1.08885	Up	0.00763017	Ccdc42

## Sheet: 29
GeneID	Symbol	Length	Control-Expression	CUMS-resilience-Expression	Pvalue	log2FoldChange(CUMS-resilience/Control)	Up/Down-Regulation	Control-Expression	Companion-resilience-Expression	Pvalue	log2FoldChange(Companion-resilience/Control)	Up/Down-Regulation
235320	Zbtb16	6482	948.444	554.818	0.00603094	-0.773548	Down	951.634	524.385	0.000729988	-0.859779	Down
109620	Dsp	8945	111.777	54.2118	0.0115962	-1.04395	Down	116.892	66.0019	0.0133125	-0.824595	Down
240879	Mettl11b	1053	8.82022	4.07471	0.0121593	-1.11412	Down	8.36059	4.95575	0.0446408	-0.754501	Down
13616	Edn3	3117	103.172	64.6487	0.0454777	-0.674355	Down	104.353	64.69	0.0147093	-0.689859	Down
237213	Glra2	2711	271.979	448.134	0.000935612	0.720434	Up	274.685	413.112	0.00831588	0.588759	Up
11722	Amy1	1688	181.663	282.209	0.0321567	0.635498	Up	182.059	273.893	0.0215727	0.589207	Up
14027	Evpl	10541	200.216	318.935	0.00205771	0.671702	Up	201.248	305.511	0.00169495	0.602249	Up
20274	Scn9a	10257	100.253	155.1	0.0457527	0.629553	Up	101.511	156.054	0.0314001	0.620412	Up
140919	Slc17a6	4338	323.724	581.18	3.83e-07	0.844223	Up	327.199	518.507	0.000299596	0.664194	Up
170676	Peg10	6621	1025.14	1975.93	0.00029777	0.946713	Up	1027.21	1643.58	0.00830942	0.67811	Up
22776	Zim1	8816	346.625	655.755	0.000289036	0.91978	Up	351.027	563.954	0.0107689	0.683996	Up
14778	Gpx3	1517	148.287	272.048	0.000988575	0.875472	Up	153.527	250.734	0.0200181	0.707661	Up
23850	Pappa2	8839	113.251	223.764	0.0158462	0.982457	Up	110.111	183.392	0.0461224	0.735979	Up
17201	Mc3r	2623	23.4801	39.0423	0.0462284	0.733603	Up	24.0383	40.1997	0.0273388	0.741854	Up
56437	Rrad	1571	41.3006	82.7598	0.00739251	1.00277	Up	40.9542	68.4894	0.0340267	0.74187	Up
320208	Tmem91	1164	325.557	534.986	0.00120208	0.716589	Up	331.764	561.903	0.000743068	0.760165	Up
319480	Itga11	4937	39.5281	73.5137	0.00335162	0.895134	Up	39.8447	70.1736	0.00353807	0.81654	Up
20271	Scn5a	8643	341.862	674.932	0.00254851	0.981327	Up	349.074	619.21	0.00952367	0.826897	Up
545192	Baiap3	4704	1657.97	3099.35	0.00104152	0.902548	Up	1690.77	3016.68	0.00214743	0.835285	Up
229214	Qrfpr	1832	39.8277	70.9913	0.0184758	0.833871	Up	40.2515	74.0706	0.00432185	0.879857	Up
14427	Galr1	2871	17.1747	33.3499	0.0144044	0.957401	Up	17.0251	31.4292	0.00996972	0.884441	Up
20464	Sim1	7355	7.98911	15.9722	0.0198894	0.999454	Up	6.48565	11.9988	0.0190513	0.887563	Up
104080	Nxph4	1675	48.409	95.8315	0.000908643	0.985226	Up	49.9477	94.4855	0.00199408	0.919675	Up
20183	Rxrg	2151	370.29	624.843	0.00258997	0.754838	Up	399.313	794.524	0.00084435	0.992571	Up
67405	Nts	1307	183.821	341.097	0.00356672	0.891881	Up	188.764	393.926	0.000101302	1.06134	Up
319764	A730046J19Rik	4707	27.4127	57.8035	0.00931223	1.07631	Up	27.0009	57.6141	0.00214646	1.09342	Up
106740	LOC106740	1088	15.6986	31.7041	0.0166036	1.01403	Up	18.3488	42.8645	0.00130184	1.2241	Up
17116	Mab21l1	2793	22.7592	54.9946	0.000945721	1.27284	Up	22.7083	63.5151	2.94e-06	1.48388	Up
104382	Barhl2	2329	12.2378	39.1529	2.8e-05	1.67778	Up	12.0972	37.188	4.07e-06	1.62017	Up

## Sheet: 96
GeneID	Length	Control-Expression	Companion-resilience-Expression	log2FoldChange(Companion-resilience/Control)	Up/Down-Regulation	Pvalue	Symbol
53417	6916	237.949	103.993	-1.19417	Down	5.94e-05	Hif3a
790910	3347	21.9225	10.4582	-1.06778	Down	0.00377639	Gm11201
21828	3202	144.722	69.3039	-1.06227	Down	0.00299612	Thbs4
268958	2575	16.1626	7.79489	-1.05206	Down	0.00616404	Capn11
209334	3302	16.9485	9.02576	-0.909039	Down	0.0159892	Gen1
73569	6787	269.595	144.774	-0.896989	Down	0.000332676	Vgll3
59058	3207	1605.52	874.089	-0.87719	Down	0.00068805	Bhlhe22
22437	5839	11.1915	6.12112	-0.870532	Down	0.0258894	Xirp1
53608	4333	86.5147	47.3927	-0.868281	Down	0.0056851	Map3k6
666329	2244	38.9749	21.6436	-0.848607	Down	0.0132548	Gm3317
22044	1400	89.2448	49.6085	-0.847182	Down	0.0107287	Trh
109272	3924	48.0393	27.171	-0.822147	Down	0.0343794	Mybpc1
20725	2501	44.3864	25.5693	-0.795702	Down	0.0178413	Serpinb8
268697	2316	9.93546	5.73314	-0.793262	Down	0.0421698	Ccnb1
20856	1793	42.4809	24.672	-0.783942	Down	0.0138411	Stc2
22436	4623	144.843	85.0603	-0.767933	Down	0.00927926	Xdh
16847	5381	78.8981	46.6426	-0.758345	Down	0.0210251	Lepr
19250	10684	619.48	367.159	-0.754654	Down	0.00147757	Ptpn14
170742	1356	31.4527	18.76	-0.745523	Down	0.0313141	Sertad3
229599	1395	163.746	98.6129	-0.731609	Down	0.0114234	Ciart
14176	2553	28.3742	17.3681	-0.70814	Down	0.0471605	Fgf5
21822	2809	44.1064	27.2277	-0.695912	Down	0.0293151	Tgtp1
16681	2629	63.8975	39.4798	-0.694647	Down	0.0320257	Krt2
229488	4392	80.1105	49.9324	-0.682017	Down	0.0176885	Fam160a1
11438	4509	456.148	288.451	-0.661176	Down	0.00540396	Chrna4
67606	2069	66.6313	42.3289	-0.654556	Down	0.0179746	Fibin
73340	4973	19742.6	12825.4	-0.622302	Down	0.00754877	Nptxr
22772	2967	262.924	170.888	-0.621594	Down	0.0140605	Zic2
20608	1388	307.337	200.699	-0.614784	Down	0.0202223	Sstr4
171171	3995	941.227	615.282	-0.613295	Down	0.00797352	Ntng2
231798	2784	211.412	138.519	-0.60998	Down	0.0495919	Lrch4
77057	2858	91.0391	59.8592	-0.604912	Down	0.0312435	Ston1
633640	3418	778.965	513.412	-0.601442	Down	0.000747083	Gm7120
232855	2772	128.893	85.1876	-0.597464	Down	0.0336681	Zfp772
30806	4613	68.9775	45.6972	-0.594019	Down	0.0257656	Adamts8
12738	3079	407.981	270.374	-0.593543	Down	0.0149111	Cldn2
18013	3142	1371.68	911.378	-0.589823	Down	0.0137161	Neurod2
319455	4581	154.264	232.789	0.593621	Up	0.0367122	Pld5
76161	1966	748.449	1129.9	0.594218	Up	0.000386444	Lamp5
215723	2085	1.45368	2.19511	0.594576	Up	0.0478569	Mfsd6l
18546	669	3020.23	4565.74	0.596193	Up	0.0314296	Pcp4
29863	4986	1002.17	1522.33	0.603154	Up	0.0250974	Pde7b
13653	3072	1741.46	2645.46	0.603222	Up	0.0373604	Egr1
13488	3524	549.109	834.416	0.603676	Up	0.0468425	Drd1
140723	3771	266.672	408.776	0.61624	Up	0.00419647	Cacng5
100310809	2002	28.8324	44.206	0.616553	Up	0.044017	Gm10509
12903	811	70.2123	107.884	0.61969	Up	0.0245717	Crabp1
13591	5191	80.707	124.324	0.623343	Up	0.0138791	Ebf1
57875	1916	33.1202	51.0922	0.625395	Up	0.0413083	Angptl4
67455	3398	1053.48	1636.17	0.635156	Up	0.00237004	Klhl13
15552	3803	107.652	167.55	0.638217	Up	0.0485564	Htr1d
77117	2097	26.7332	41.6081	0.638233	Up	0.0386002	Zfp934
19739	5571	2969.7	4631.81	0.641256	Up	0.0233992	Rgs9
240058	4521	1347.96	2114.23	0.64936	Up	0.00480943	Cpne5
320247	2887	308.467	484.32	0.650847	Up	0.00221289	C030023E24Rik
241118	2650	417.062	656.808	0.655209	Up	0.0216806	Asic4
218772	3050	311.594	492.063	0.659175	Up	0.0290756	Rarb
387208	3150	125.853	200.264	0.670161	Up	0.0418195	Mir212
18610	2507	949.788	1518.42	0.676892	Up	0.0153808	Pdyn
381925	1272	71.1064	114.562	0.688081	Up	0.00491192	Plpp4
54524	4562	460.353	744.082	0.69272	Up	0.00623704	Syt6
13490	8238	35.0521	56.7628	0.695446	Up	0.015504	Drd3
73712	961	34.8428	57.3853	0.71982	Up	0.026894	Dmkn
72599	2108	42.6764	70.6931	0.728131	Up	0.0075292	Pdia5
16402	4440	86.3074	143.197	0.730444	Up	0.0425386	Itga5
12918	1338	101.622	169.058	0.734302	Up	0.00911083	Crh
18516	2836	328.064	546.134	0.735281	Up	0.012006	Pbx3
320736	2743	51.4361	86.2554	0.745834	Up	0.00224815	Vstm4
100040671	2234	23.3239	39.1258	0.746313	Up	0.0241909	Gm2897
69974	1549	11.7601	19.7577	0.74851	Up	0.0458965	2810405F15Rik
20732	2755	68.5936	115.518	0.751974	Up	0.0117609	Spint1
11596	1437	7.19203	12.3833	0.783928	Up	0.043056	Ager
18619	1831	6193.94	10671.9	0.784884	Up	0.00245753	Penk
17173	1612	5.46081	9.41539	0.785906	Up	0.0443699	Ascl2
619665	2970	6.55473	11.3401	0.790829	Up	0.0430445	Klf14
80879	2386	34.9505	60.5039	0.791715	Up	0.0131366	Slc16a3
114142	6575	265.106	460.924	0.797961	Up	0.00213385	Foxp2
77803	1310	7.36124	12.8733	0.806361	Up	0.0389958	Fam159b
12029	3426	15.644	27.4681	0.812149	Up	0.0181905	Bcl6b
21333	1112	680.438	1201.18	0.819921	Up	0.004653	Tac1
218624	3680	3.71385	6.55972	0.820717	Up	0.026504	Il31ra
19649	5420	63.1618	111.883	0.824872	Up	0.0265737	Robo3
227157	5371	42.3868	75.2275	0.827644	Up	0.00785933	Mpp4
668489	1288	5.49561	9.75909	0.828466	Up	0.0339844	Gm9199
100503471	993	4.63582	8.31943	0.843662	Up	0.0301959	Gm15867
70086	1745	6.41124	11.7303	0.87156	Up	0.0257581	Cysltr2
17268	3607	113.969	212.101	0.896118	Up	0.00069239	Meis1
76133	721	5.22287	9.73943	0.898994	Up	0.0171858	6230400D17Rik
71753	1753	6.49158	12.1258	0.90144	Up	0.0207776	Tmprss6
15077	664	84.485	161.576	0.935442	Up	0.00998389	Hist2h3c1
22294	837	13.1173	25.5605	0.962441	Up	0.00749568	Uxt
14174	1629	26.2512	51.7169	0.978255	Up	0.00624421	Fgf3
12140	762	190.147	385.131	1.01823	Up	1.12e-05	Fabp7
329387	2284	25.6086	52.5881	1.03811	Up	0.00050843	C230014O12Rik
269582	5233	29.7389	61.1165	1.03921	Up	0.0070298	Clspn
13924	6488	135.345	308.187	1.18716	Up	0.000239895	Ptprv
