# Supplementary material for: Molecular profiles in amygdala relevant to the relief of chronic unpredicted mild stress-induced depression by periodic meeting confidantes
Source: Soc Cogn Affect Neurosci. 2025 May 23;20(1):nsaf054. doi: 10.1093/scan/nsaf054 (PMC12341916; doi:10.1093/scan/nsaf054)
Supplement: nsaf054_Supplementary_Data [file nsaf054_supplementary_data.zip › scan-24-043-File021.xlsx]

## Sheet: Table S10
miRNA id	Read count(CUMS-resilience)	Read count(Companion-resilience)	Expression(CUMS-resilience)	Expression(Companion-resilience)	log2Ratio(Companion-resilience/CUMS-resilience)	Up down regulation	P value
mmu-let-7a-1-3p	463	182	5.81	2.35333	-1.23158	DOWN	7.92E-25
mmu-let-7i-3p	2552	5367	32.29	70.8967	1.18798	UP	4.52E-275
mmu-miR-1199-5p	23	46	0.286667	0.626667	1.1155	UP	0.00181208
mmu-miR-1291	18	34	0.22	0.46	1.03303	UP	0.0117575
mmu-miR-129b-3p	51	18	0.636667	0.236667	-1.38701	DOWN	0.000181503
mmu-miR-133b-3p	8	19	0.1	0.263333	1.36342	UP	0.018908
mmu-miR-135a-1-3p	332	128	4.13333	1.73333	-1.25954	DOWN	7.50E-19
mmu-miR-143-5p	2	10	0.024	0.130333	2.43742	UP	0.0114913
mmu-miR-181b-1-3p	19	112	0.24	1.46667	2.67492	UP	5.19E-19
mmu-miR-1933-3p	8	1	0.1	0.014	-2.8845	DOWN	0.0173768
mmu-miR-193b-3p	10905	27981	135.017	404.217	1.47495	UP	0
mmu-miR-1964-3p	60	127	0.746667	1.77333	1.19729	UP	4.14E-08
mmu-miR-1966-3p	2	12	0.027	0.163333	2.70046	UP	0.00338176
mmu-miR-196a-5p	3	12	0.037	0.163667	2.1155	UP	0.0110596
mmu-miR-196b-5p	12	1	0.153333	0.014	-3.46947	DOWN	0.00154429
mmu-miR-199a-3p	26	388	0.326667	5.00033	4.01497	UP	1.20E-86
mmu-miR-202-3p	7	20	0.09	0.266667	1.63007	UP	0.00597225
mmu-miR-212-5p	5765	25636	71.4533	376.937	2.26827	UP	0
mmu-miR-216a-5p	131	244	1.62667	3.17333	1.01281	UP	3.13E-11
mmu-miR-24-3p	273048	624826	3390.17	8297.05	1.3098	UP	0
mmu-miR-299b-5p	13	4	0.16	0.0536667	-1.58494	DOWN	0.0368982
mmu-miR-301a-5p	20	38	0.246667	0.513333	1.04149	UP	0.00733374
mmu-miR-3067-5p	66	29	0.82	0.396667	-1.07092	DOWN	0.000514347
mmu-miR-3070-3p	19	36	0.24	0.48	1.03749	UP	0.00928013
mmu-miR-3079-3p	0	7	0.001	0.1	3.92285	UP	0.00851609
mmu-miR-3082-5p	69	29	0.856667	0.383333	-1.13505	DOWN	0.000197421
mmu-miR-3095-3p	73	139	0.906667	1.83	1.04461	UP	2.74E-07
mmu-miR-3097-5p	26	11	0.323333	0.15	-1.12551	DOWN	0.0232391
mmu-miR-3103-3p	22	8	0.273333	0.106667	-1.34394	DOWN	0.0163876
mmu-miR-3110-5p	0	15	0.001	0.206667	5.02239	UP	4.60E-05
mmu-miR-339-5p	113	355	1.4	4.86667	1.76699	UP	1.46E-34
mmu-miR-341-5p	42	84	0.533333	1.12667	1.1155	UP	2.49E-05
mmu-miR-344-5p	4	14	0.0503333	0.196667	1.92285	UP	0.00990433
mmu-miR-344h-3p	93	37	1.15	0.483333	-1.21421	DOWN	5.12E-06
mmu-miR-3535	148	61	1.84	0.826667	-1.16322	DOWN	2.70E-08
mmu-miR-3544-3p	138	60	1.72	0.823333	-1.08614	DOWN	3.77E-07
mmu-miR-3569-3p	12	3	0.15	0.0436667	-1.8845	DOWN	0.0236123
mmu-miR-374c-3p	7	18	0.09	0.24	1.47807	UP	0.0151772
mmu-miR-374c-5p	13	3	0.163333	0.0436667	-1.99998	DOWN	0.0142609
mmu-miR-378d	100	39	1.24667	0.573333	-1.24296	DOWN	1.46E-06
mmu-miR-451a	68362	24800	848.333	322.837	-1.34736	DOWN	0
mmu-miR-466b-5p	223	25	2.77667	0.343333	-3.04155	DOWN	5.35E-38
mmu-miR-466f	52	10	0.646667	0.143333	-2.26302	DOWN	1.17E-07
mmu-miR-466f-3p	124	241	1.54333	3.18333	1.07419	UP	4.36E-12
mmu-miR-466f-5p	8	18	0.097	0.253333	1.28542	UP	0.0290112
mmu-miR-466h-5p	38	13	0.49	0.18	-1.43199	DOWN	0.000932224
mmu-miR-466i-3p	20	41	0.253333	0.546667	1.15112	UP	0.00252477
mmu-miR-466o-5p	26	184	0.326667	2.46667	2.93862	UP	4.35E-33
mmu-miR-466p-3p	57	243	0.707	3.19667	2.20742	UP	7.77E-32
mmu-miR-483-5p	80	181	0.996667	2.39333	1.29341	UP	3.48E-12
mmu-miR-486a-5p	1656	336	20.54	4.40333	-2.18567	DOWN	2.50E-188
mmu-miR-5119	2	11	0.027	0.147	2.57493	UP	0.00625025
mmu-miR-5128	42	15	0.516667	0.2	-1.36993	DOWN	0.000764718
mmu-miR-532-3p	820	132	10.1233	1.86	-2.51959	DOWN	3.25E-111
mmu-miR-532-5p	55401	23612	681.7	307.497	-1.1149	DOWN	0
mmu-miR-541-3p	334	834	4.13333	11.1167	1.43569	UP	7.89E-59
mmu-miR-615-3p	14	2	0.173333	0.0303333	-2.69186	DOWN	0.00239603
mmu-miR-6236	0	19	0.001	0.287	5.36342	UP	3.89E-06
mmu-miR-6240	13	4	0.163333	0.0603333	-1.58494	DOWN	0.0368982
mmu-miR-6481	13	3	0.163333	0.0433333	-1.99998	DOWN	0.0142609
mmu-miR-6538	39	78	0.486667	1.08667	1.1155	UP	4.86E-05
mmu-miR-665-5p	5	0	0.06	0.001	-3.20643	DOWN	0.0480494
mmu-miR-669f-5p	43	13	0.54	0.176667	-1.61033	DOWN	0.000123385
mmu-miR-670-5p	17	0	0.21	0.001	-4.97197	DOWN	3.15E-05
mmu-miR-690	17	38	0.21	0.546667	1.27596	UP	0.00160977
mmu-miR-6904-5p	2	9	0.027	0.12	2.28542	UP	0.0209894
mmu-miR-6928-3p	42	17	0.523333	0.23	-1.18936	DOWN	0.00257363
mmu-miR-6931-3p	12	3	0.15	0.0403333	-1.8845	DOWN	0.0236123
mmu-miR-6941-5p	27	12	0.34	0.156667	-1.05443	DOWN	0.0282711
mmu-miR-6951-5p	23	10	0.29	0.136667	-1.08614	DOWN	0.0380825
mmu-miR-6964-3p	65	23	0.813333	0.313333	-1.38331	DOWN	2.47E-05
mmu-miR-6973b-3p	4	13	0.05	0.173333	1.81593	UP	0.0168011
mmu-miR-7001-3p	2	16	0.024	0.207333	3.1155	UP	0.00027984
mmu-miR-7002-5p	5	16	0.0636667	0.226667	1.79357	UP	0.00853563
mmu-miR-700-5p	4285	8705	53.2167	119.223	1.13804	UP	0
mmu-miR-7008-3p	46	18	0.573333	0.24	-1.23814	DOWN	0.00112761
mmu-miR-7016-5p	12	3	0.147	0.0436667	-1.8845	DOWN	0.0236123
mmu-miR-7026-3p	19	6	0.236667	0.0833333	-1.54747	DOWN	0.0131633
mmu-miR-7039-3p	15	2	0.186667	0.0273333	-2.7914	DOWN	0.00135903
mmu-miR-7040-3p	10	1	0.126667	0.014	-3.20643	DOWN	0.0051771
mmu-miR-7045-3p	52	16	0.656667	0.206667	-1.58494	DOWN	3.00E-05
mmu-miR-7048-3p	56	21	0.7	0.286667	-1.29954	DOWN	0.000190386
mmu-miR-7051-5p	13	3	0.163333	0.0436667	-1.99998	DOWN	0.0142609
mmu-miR-7055-5p	21	8	0.263333	0.106667	-1.27682	DOWN	0.0242
mmu-miR-7060-5p	7	0	0.09	0.001	-3.69186	DOWN	0.0132872
mmu-miR-7062-5p	1	6	0.014	0.0833333	2.70046	UP	0.0382344
mmu-miR-7069-3p	250	103	3.13	1.38	-1.16379	DOWN	4.88E-13
mmu-miR-7084-5p	7	16	0.09	0.21	1.30814	UP	0.0369225
mmu-miR-7085-5p	8	22	0.1	0.286667	1.57493	UP	0.00491279
mmu-miR-7090-5p	4	11	0.0503333	0.143333	1.57493	UP	0.0467148
mmu-miR-7115-3p	7	19	0.0866667	0.266667	1.55607	UP	0.00956835
mmu-miR-7117-3p	50	19	0.626667	0.263333	-1.28043	DOWN	0.00049111
mmu-miR-7668-5p	9	1	0.113333	0.014	-3.05443	DOWN	0.00948579
mmu-miR-8111	12	23	0.153333	0.31	1.05409	UP	0.0351484
mmu-miR-8116	0	10	0.001	0.136667	4.43742	UP	0.00113972
mmu-miR-879-5p	110	1850	1.40667	24.1667	4.18745	UP	0
mmu-miR-92a-2-5p	10	2	0.123333	0.0306667	-2.20643	DOWN	0.0221447
mmu-miR-96-5p	37	76	0.46	1.07	1.15397	UP	3.78E-05
novel_mir104	0	14	0.001	0.214	4.92285	UP	8.63E-05
novel_mir111	28	10	0.343667	0.130667	-1.36993	DOWN	0.00600108
novel_mir112	14	0	0.170667	0.001	-4.69186	DOWN	0.000182561
novel_mir114	0	10	0.001	0.150667	4.43742	UP	0.00113972
novel_mir143	28	11	0.344	0.140667	-1.23243	DOWN	0.0113565
novel_mir145	0	20	0.001	0.304	5.43742	UP	2.13E-06
novel_mir147	11	0	0.137333	0.001	-4.34394	DOWN	0.00110704
novel_mir148	323	148	4.02333	2.03	-1.01044	DOWN	2.37E-13
novel_mir149	0	20	0.001	0.304	5.43742	UP	2.13E-06
novel_mir157	10	0	0.124	0.001	-4.20643	DOWN	0.00204109
novel_mir158	24	0	0.294	0.001	-5.46947	DOWN	5.99E-07
novel_mir161	14	0	0.170667	0.001	-4.69186	DOWN	0.000182561
novel_mir166	0	38	0.001	0.574	6.36342	UP	7.31E-11
novel_mir173	0	18	0.001	0.274	5.28542	UP	7.16E-06
novel_mir178	43	103	0.540333	1.43667	1.37573	UP	3.74E-08
novel_mir179	41	17	0.51	0.257333	-1.15459	DOWN	0.00362756
novel_mir180	11	45	0.144	0.616667	2.14792	UP	6.78E-07
novel_mir182	24	10	0.303667	0.130667	-1.14754	DOWN	0.0267842
novel_mir183	53	118	0.663333	1.75033	1.27022	UP	3.05E-08
novel_mir188	10	74	0.124	0.950667	3.00302	UP	1.59E-14
novel_mir19	10	0	0.124	0.001	-4.20643	DOWN	0.00204109
novel_mir193	0	19	0.001	0.244	5.36342	UP	3.89E-06
novel_mir196	30	63	0.367333	0.843667	1.18588	UP	0.00012612
novel_mir20	87	214	1.09	2.88333	1.41402	UP	5.55E-16
novel_mir204	0	56	0.001	0.757	6.92285	UP	5.79E-15
novel_mir205	32	12	0.393667	0.154	-1.29954	DOWN	0.00479182
novel_mir206	13	0	0.160667	0.001	-4.58494	DOWN	0.000331178
novel_mir223	0	14	0.001	0.180667	4.92285	UP	8.63E-05
novel_mir224	30	0	0.370333	0.001	-5.7914	DOWN	2.29E-08
novel_mir238	23	0	0.283667	0.001	-5.40807	DOWN	1.04E-06
novel_mir254	0	12	0.001	0.180667	4.70046	UP	0.000309597
novel_mir256	0	36	0.001	0.544	6.28542	UP	2.18E-10
novel_mir259	0	55	0.001	0.834	6.89685	UP	9.63E-15
novel_mir260	10	0	0.124	0.001	-4.20643	DOWN	0.00204109
novel_mir270	0	13	0.001	0.197333	4.81593	UP	0.000162953
novel_mir282	409	1338	5.10333	19.6667	1.8254	UP	6.72E-131
novel_mir283	25	0	0.307	0.001	-5.52836	DOWN	3.45E-07
novel_mir285	69	186	0.856667	2.66333	1.54613	UP	7.09E-16
novel_mir289	0	10	0.001	0.130667	4.43742	UP	0.00113972
novel_mir29	10	0	0.124	0.001	-4.20643	DOWN	0.00204109
novel_mir294	0	10	0.001	0.130667	4.43742	UP	0.00113972
novel_mir299	0	12	0.001	0.180667	4.70046	UP	0.000309597
novel_mir3	0	18	0.001	0.274	5.28542	UP	7.16E-06
novel_mir30	0	13	0.001	0.197333	4.81593	UP	0.000162953
novel_mir311	29	116	0.357	1.56	2.1155	UP	2.80E-15
novel_mir314	34	0	0.426667	0.001	-5.97197	DOWN	2.75E-09
novel_mir32	11	30	0.144	0.427	1.56295	UP	0.00108954
novel_mir325	0	10	0.001	0.150667	4.43742	UP	0.00113972
novel_mir330	51	15	0.636667	0.194	-1.65004	DOWN	2.09E-05
novel_mir333	0	29	0.001	0.440667	5.97348	UP	1.09E-08
novel_mir339	0	18	0.001	0.230667	5.28542	UP	7.16E-06
novel_mir363	0	153	0.001	2.28367	8.37288	UP	6.36E-34
novel_mir369	1011	455	12.6667	6.19	-1.03635	DOWN	5.60E-40
novel_mir371	27	11	0.330333	0.144	-1.17996	DOWN	0.0163136
novel_mir373	0	128	0.001	1.767	8.1155	UP	2.19E-29
novel_mir376	0	11	0.001	0.140667	4.57493	UP	0.000591992
novel_mir380	45	134	0.557	1.83667	1.68973	UP	2.86E-13
novel_mir382	12	0	0.147333	0.001	-4.46947	DOWN	0.000603865
novel_mir386	10	0	0.124	0.001	-4.20643	DOWN	0.00204109
novel_mir389	0	18	0.001	0.274	5.28542	UP	7.16E-06
novel_mir391	26	122	0.323667	1.76333	2.34579	UP	6.03E-18
novel_mir398	0	12	0.001	0.154	4.70046	UP	0.000309597
novel_mir40	0	21	0.001	0.270667	5.50781	UP	1.17E-06
novel_mir403	0	15	0.001	0.227333	5.02239	UP	4.60E-05
novel_mir404	177	81	2.22	1.107	-1.01226	DOWN	5.60E-08
novel_mir405	0	32	0.001	0.484	6.1155	UP	2.01E-09
novel_mir408	134	257	1.68	3.65333	1.05503	UP	1.83E-12
novel_mir411	0	148	0.001	1.904	8.32495	UP	4.97E-33
novel_mir42	0	16	0.001	0.207333	5.1155	UP	2.46E-05
novel_mir44	11	0	0.134	0.001	-4.34394	DOWN	0.00110704
novel_mir46	36	10	0.45	0.130667	-1.7325	DOWN	0.000215368
novel_mir55	39	16	0.480333	0.244	-1.16991	DOWN	0.00414346
novel_mir59	54	10	0.67	0.130667	-2.31746	DOWN	4.31E-08
novel_mir65	22	0	0.277	0.001	-5.34394	DOWN	1.82E-06
novel_mir67	87	0	1.07367	0.001	-7.32745	DOWN	2.78E-20
novel_mir68	98	35	1.22667	0.477	-1.36993	DOWN	2.74E-07
novel_mir69	0	16	0.001	0.244	5.1155	UP	2.46E-05
novel_mir7	11	0	0.134	0.001	-4.34394	DOWN	0.00110704
novel_mir71	50	12	0.617333	0.180667	-1.9434	DOWN	2.40E-06
novel_mir73	14654	3356	180.943	45.6567	-2.01098	DOWN	0
novel_mir74	10	32	0.124	0.436667	1.79357	UP	0.000199584
novel_mir81	85	798	1.077	11.6967	3.34635	UP	1.66E-154
novel_mir83	0	26	0.001	0.394	5.81593	UP	6.13E-08
novel_mir84	10	0	0.124	0.001	-4.20643	DOWN	0.00204109
novel_mir91	0	14	0.001	0.180667	4.92285	UP	8.63E-05
novel_mir94	0	46	0.001	0.697333	6.63906	UP	1.01E-12
